# Supplementary material for: ANXA2P2: A Potential Immunological and Prognostic Signature in Ovarian Serous Cystadenocarcinoma via Pan-Carcinoma Synthesis
Source: Front Oncol. 2022 Feb 8;12:818977. doi: 10.3389/fonc.2022.818977 (PMC8860902; doi:10.3389/fonc.2022.818977)
Supplement: Supplementary file 1 [file Table_1.xlsx]

## Sheet: Sheet1
Table S1: Correlation analysis of IC50 between ANXA2P2 and drug sensitivity
Gene	Drug	cor	p-value
ANXA2P2	Imexon	-0.603694	3.29e-07
ANXA2P2	Cyclophosphamide	-0.559765	3.32e-06
ANXA2P2	Dimethylaminoparthenolide	-0.537343	9.56e-06
ANXA2P2	Chelerythrine	-0.4917	6.62e-05
ANXA2P2	Ifosfamide	-0.47795	0.000112454
ANXA2P2	Carmustine	-0.475353	0.000123997
ANXA2P2	Lomustine	-0.46293	0.000195782
ANXA2P2	Bendamustine	-0.440283	0.000430999
ANXA2P2	Raloxifene	-0.43729	0.000476452
ANXA2P2	Arsenic trioxide	-0.416303	0.000938302
ANXA2P2	Melphalan	-0.401525	0.00147409
ANXA2P2	Fenretinide	-0.377827	0.00291805
ANXA2P2	XK-469	-0.37686	0.00299734
ANXA2P2	Dromostanolone Propionate	-0.375653	0.00309902
ANXA2P2	Tamoxifen	-0.37026	0.00359172
ANXA2P2	Etoposide	-0.369853	0.00363158
ANXA2P2	Vorinostat	-0.369392	0.00367721
ANXA2P2	Nitrogen mustard	-0.367478	0.00387215
ANXA2P2	Palbociclib	-0.363441	0.00431334
ANXA2P2	Pipobroman	-0.362859	0.00438047
ANXA2P2	Nilotinib	-0.362558	0.00441553
ANXA2P2	Chlorambucil	-0.347582	0.0065059
ANXA2P2	By-Product of CUDC-305	-0.346243	0.00672944
ANXA2P2	BN-2629	-0.343888	0.00713878
ANXA2P2	LDK-378	-0.338504	0.00815762
ANXA2P2	Imatinib	-0.335436	0.00879287
ANXA2P2	tfdu	-0.331649	0.00963633
ANXA2P2	Lapachone	-0.329343	0.0101834
ANXA2P2	Thiotepa	-0.328914	0.0102882
ANXA2P2	Oxaliplatin	-0.328203	0.0104639
ANXA2P2	Uracil mustard	-0.324239	0.0114912
ANXA2P2	Estramustine	-0.322147	0.0120678
ANXA2P2	Hydroxyurea	-0.321112	0.012362
ANXA2P2	Celecoxib	-0.319425	0.012855
ANXA2P2	Valrubicin	-0.317754	0.0133602
ANXA2P2	Teniposide	-0.314458	0.0144064
ANXA2P2	Carboplatin	-0.314233	0.0144804
ANXA2P2	Batracylin	-0.314132	0.0145135
ANXA2P2	Pipamperone	-0.308379	0.0165215
ANXA2P2	Daunorubicin	-0.305708	0.0175315
ANXA2P2	Dacarbazine	-0.304577	0.0179752
ANXA2P2	3-Bromopyruvate (acid)	-0.301886	0.0190683
ANXA2P2	Nelarabine	-0.300799	0.0195261
ANXA2P2	Triethylenemelamine	-0.299964	0.0198838
ANXA2P2	6-Mercaptopurine	-0.298922	0.0203381
ANXA2P2	Crizotinib	-0.295871	0.0217189
ANXA2P2	Bafetinib	-0.294585	0.0223244
ANXA2P2	ABT-199	-0.2883	0.0254929
ANXA2P2	Dexrazoxane	-0.286202	0.0266318
ANXA2P2	Parthenolide	-0.285508	0.0270178
ANXA2P2	Epirubicin	-0.283253	0.0283046
ANXA2P2	Ixabepilone	-0.263439	0.0419772
ANXA2P2	Belinostat	-0.263242	0.042137
ANXA2P2	Fostamatinib	-0.261016	0.0439721
ANXA2P2	8-Chloro-adenosine	-0.260848	0.0441135
ANXA2P2	Ethinyl estradiol	-0.256135	0.0482263
ANXA2P2	Cisplatin	-0.255756	0.0485711
ANXA2P2	Idarubicin	-0.255183	0.0490946
ANXA2P2	Simvastatin	0.297345	0.0210423
ANXA2P2	Staurosporine	0.357982	0.00498023
ANXA2P2	Irofulven	0.371407	0.00348149
ANXA2P2	kahalide f	0.402994	0.00141063
