# Supplementary material for: ANXA2P2: A Potential Immunological and Prognostic Signature in Ovarian Serous Cystadenocarcinoma via Pan-Carcinoma Synthesis
Source: Front Oncol. 2022 Feb 8;12:818977. doi: 10.3389/fonc.2022.818977 (PMC8860902; doi:10.3389/fonc.2022.818977)
Supplement: Supplementary file 2 [file Table_2.xlsx]

## Sheet: GO-BP
ONTOLOGY	ID	Description	GeneRatio	BgRatio	pvalue	p.adjust	qvalue	geneID	Count
BP	GO:0030198	extracellular matrix organization	67/325	395/18866	3.7291e-47	8.12102e-44	6.13466e-44	COL1A1/SPARC/COL3A1/COL1A2/BGN/COL6A1/COL6A2/FN1/LUM/AEBP1/HTRA1/SERPINH1/MMP2/ANXA2/FSCN1/TIMP2/MMP14/COL4A2/COL4A1/RGCC/DCN/FBLN1/MFAP4/COL5A1/CTSK/ITGB5/ITGA3/THBS1/HSPG2/TGFBI/MMP11/COL6A3/ENG/LOXL1/EFEMP2/SULF1/EMILIN1/ANTXR1/COL12A1/PXDN/SFRP2/SERPINE1/LRP1/COL5A2/EGFL6/COMP/CREB3L1/RAMP2/MFAP5/POSTN/FBLN5/FBLN2/SULF2/PDPN/LOX/SMOC2/CAV1/ITGA5/PTX3/NID1/COL10A1/SH3PXD2B/CCDC80/VCAN/LAMB1/P3…	67
BP	GO:0043062	extracellular structure organization	67/325	396/18866	4.42683e-47	8.12102e-44	6.13466e-44	COL1A1/SPARC/COL3A1/COL1A2/BGN/COL6A1/COL6A2/FN1/LUM/AEBP1/HTRA1/SERPINH1/MMP2/ANXA2/FSCN1/TIMP2/MMP14/COL4A2/COL4A1/RGCC/DCN/FBLN1/MFAP4/COL5A1/CTSK/ITGB5/ITGA3/THBS1/HSPG2/TGFBI/MMP11/COL6A3/ENG/LOXL1/EFEMP2/SULF1/EMILIN1/ANTXR1/COL12A1/PXDN/SFRP2/SERPINE1/LRP1/COL5A2/EGFL6/COMP/CREB3L1/RAMP2/MFAP5/POSTN/FBLN5/FBLN2/SULF2/PDPN/LOX/SMOC2/CAV1/ITGA5/PTX3/NID1/COL10A1/SH3PXD2B/CCDC80/VCAN/LAMB1/P3…	67
BP	GO:0030199	collagen fibril organization	18/325	55/18866	9.02916e-19	1.10427e-15	8.34167e-16	COL1A1/COL3A1/COL1A2/LUM/AEBP1/SERPINH1/ANXA2/COL5A1/MMP11/LOXL1/EMILIN1/COL12A1/PXDN/SFRP2/COL5A2/COMP/LOX/P3H4	18
BP	GO:0031589	cell-substrate adhesion	36/325	359/18866	1.39199e-17	1.2768e-14	9.64503e-15	COL1A1/LGALS1/COL3A1/S100A10/ZYX/FN1/MMP14/THY1/MYADM/FBLN1/ITGB5/ITGA3/FAM107A/THBS1/ID1/PLAU/ACTN1/EMILIN1/ANTXR1/SERPINE1/LRP1/EGFL6/SORBS3/POSTN/FBLN5/FBLN2/RIN2/PDPN/SMOC2/AXL/ITGA5/NID1/ADAM9/CORO1C/CCDC80/LAMB1	36
BP	GO:0032963	collagen metabolic process	21/325	113/18866	4.01156e-16	2.94368e-13	2.22367e-13	COL1A1/COL1A2/VIM/SERPINH1/MMP2/MMP14/RGCC/RCN3/MFAP4/COL5A1/CTSK/ID1/MMP11/ENG/MRC2/EMILIN1/ERRFI1/CREB3L1/PDGFRB/F2R/P3H4	21
BP	GO:0071559	response to transforming growth factor beta	28/325	258/18866	8.82404e-15	5.3959e-12	4.07609e-12	COL1A1/COL3A1/COL1A2/FOS/ZYX/JUN/HTRA1/COL4A2/CITED2/ITGB5/ITGA3/THBS1/MXRA5/ID1/LTBP2/ENG/EMILIN1/WNT7A/TGFBR2/PMEPA1/POSTN/LRRC32/LOX/CAV1/ADAM9/TGFB1I1/HTRA3/DKK3	28
BP	GO:0007178	transmembrane receptor protein serine/threonine kinase signaling pathway	32/325	359/18866	2.73915e-14	1.43571e-11	1.08454e-11	COL3A1/COL1A2/VIM/EGR1/FOS/ZYX/JUN/HTRA1/CITED2/ITGB5/ITGA3/THBS1/ID1/LTBP2/ENG/FSTL1/SULF1/EMILIN1/SFRP4/SFRP2/NBL1/TGFBR2/PMEPA1/COMP/LRRC32/LOX/CAV1/ADAM9/TGFB1I1/HTRA3/WWTR1/DKK3	32
BP	GO:0071560	cellular response to transforming growth factor beta stimulus	27/325	252/18866	3.71321e-14	1.70297e-11	1.28643e-11	COL1A1/COL3A1/COL1A2/FOS/ZYX/JUN/HTRA1/COL4A2/CITED2/ITGB5/ITGA3/THBS1/ID1/LTBP2/ENG/EMILIN1/WNT7A/TGFBR2/PMEPA1/POSTN/LRRC32/LOX/CAV1/ADAM9/TGFB1I1/HTRA3/DKK3	27
BP	GO:0010810	regulation of cell-substrate adhesion	25/325	217/18866	6.41729e-14	2.61611e-11	1.97622e-11	COL1A1/LGALS1/S100A10/FN1/MMP14/THY1/MYADM/FBLN1/ITGA3/FAM107A/THBS1/PLAU/EMILIN1/SERPINE1/LRP1/EGFL6/POSTN/FBLN2/RIN2/PDPN/SMOC2/ITGA5/NID1/CORO1C/CCDC80	25
BP	GO:0061448	connective tissue development	27/325	262/18866	9.63122e-14	3.53369e-11	2.66937e-11	COL1A1/BGN/EGR1/LUM/SERPINH1/ACTA2/COL5A1/FGF18/CTSK/MGP/TGFBI/ID2/SULF1/SFRP2/WNT7A/TGFBR2/ANXA6/COMP/PDGFRB/WNT11/EFEMP1/SULF2/SLC39A14/LOX/SLC39A13/ECM1/SH3PXD2B	27
BP	GO:0007179	transforming growth factor beta receptor signaling pathway	23/325	202/18866	8.55012e-13	2.85186e-10	2.1543e-10	COL3A1/COL1A2/FOS/ZYX/JUN/HTRA1/CITED2/ITGB5/ITGA3/THBS1/ID1/LTBP2/ENG/EMILIN1/TGFBR2/PMEPA1/LRRC32/LOX/CAV1/ADAM9/TGFB1I1/HTRA3/DKK3	23
BP	GO:0001503	ossification	32/325	412/18866	1.19885e-12	3.66547e-10	2.76891e-10	COL1A1/SPARC/JUNB/COL1A2/COL6A1/IGFBP5/MMP2/MMP14/IGFBP3/CTHRC1/FGF18/CTSK/MGP/ID1/PDLIM7/ID2/MRC2/SFRP2/ID3/EPHA2/FAM20C/COL5A2/KLF10/COMP/CREB3L1/FHL2/WNT11/LOX/ECM1/SH3PXD2B/WWTR1/VCAN	32
BP	GO:1901342	regulation of vasculature development	33/325	444/18866	1.75752e-12	4.96027e-10	3.74701e-10	SPARC/EGR1/RHOB/COL4A2/SERPINF1/RGCC/DCN/FGF18/THBS1/ID1/HSPG2/ENG/SULF1/EMILIN1/SFRP2/THBS2/SERPINE1/GADD45A/EPHA2/HEY2/TGFBR2/PLXND1/CREB3L1/RAMP2/FBLN5/RIN2/KLF2/SMOC2/ITGA5/PLK2/AQP1/ECM1/PTGIS	33
BP	GO:0051271	negative regulation of cellular component movement	31/325	400/18866	2.91338e-12	7.63513e-10	5.76761e-10	COL3A1/DUSP1/IGFBP5/RHOB/SLC9A3R1/DPYSL3/IGFBP3/THY1/SERPINF1/GJA1/CITED2/RGCC/DCN/CLIC4/FBLN1/THBS1/ACTN1/ENG/SULF1/EMILIN1/TRIB1/SFRP2/SERPINE1/GADD45A/LRP1/NBL1/CXCL12/WNT11/SEMA3C/TPM1/CORO1C	31
BP	GO:0032964	collagen biosynthetic process	13/325	53/18866	4.19755e-12	1.02672e-09	7.75589e-10	COL1A1/VIM/SERPINH1/RGCC/RCN3/COL5A1/ENG/EMILIN1/ERRFI1/CREB3L1/PDGFRB/F2R/P3H4	13
BP	GO:0090287	regulation of cellular response to growth factor stimulus	27/325	310/18866	5.36592e-12	1.23047e-09	9.29504e-10	HTRA1/CITED2/DCN/FGF18/ITGA3/THBS1/ENG/FSTL1/SULF1/EMILIN1/SFRP4/SFRP2/GPC1/NBL1/FAM20C/TGFBR2/PMEPA1/CREB3L1/SULF2/LOX/SMOC2/CAV1/ITGA5/TGFB1I1/HTRA3/DKK3/WASF1	27
BP	GO:0001704	formation of primary germ layer	18/325	127/18866	6.66365e-12	1.43074e-09	1.08079e-09	COL6A1/DUSP1/FN1/MMP2/MMP14/COL4A2/GJA1/COL5A1/ITGB5/ITGA3/COL12A1/SFRP2/EPHA2/COL5A2/WNT11/DUSP2/ITGA5/LAMB1	18
BP	GO:0001706	endoderm formation	13/325	55/18866	7.01918e-12	1.43074e-09	1.08079e-09	COL6A1/DUSP1/FN1/MMP2/MMP14/COL4A2/COL5A1/ITGB5/COL12A1/COL5A2/DUSP2/ITGA5/LAMB1	13
BP	GO:2000146	negative regulation of cell motility	29/325	365/18866	8.284e-12	1.59968e-09	1.20841e-09	COL3A1/DUSP1/IGFBP5/RHOB/SLC9A3R1/DPYSL3/IGFBP3/THY1/SERPINF1/GJA1/CITED2/RGCC/DCN/CLIC4/FBLN1/THBS1/ENG/SULF1/EMILIN1/TRIB1/SFRP2/SERPINE1/GADD45A/LRP1/NBL1/CXCL12/WNT11/TPM1/CORO1C	29
BP	GO:0040013	negative regulation of locomotion	30/325	397/18866	1.2566e-11	2.30524e-09	1.74139e-09	COL3A1/DUSP1/IGFBP5/RHOB/SLC9A3R1/DPYSL3/IGFBP3/THY1/SERPINF1/GJA1/CITED2/RGCC/DCN/CLIC4/FBLN1/THBS1/ENG/SULF1/EMILIN1/TRIB1/SFRP2/SERPINE1/GADD45A/LRP1/NBL1/CXCL12/WNT11/SEMA3C/TPM1/CORO1C	30
BP	GO:0030336	negative regulation of cell migration	28/325	350/18866	1.63911e-11	2.86375e-09	2.16329e-09	COL3A1/DUSP1/IGFBP5/RHOB/SLC9A3R1/DPYSL3/IGFBP3/THY1/SERPINF1/GJA1/CITED2/RGCC/DCN/CLIC4/THBS1/ENG/SULF1/EMILIN1/TRIB1/SFRP2/SERPINE1/GADD45A/LRP1/NBL1/CXCL12/WNT11/TPM1/CORO1C	28
BP	GO:0045765	regulation of angiogenesis	30/325	403/18866	1.82733e-11	3.04749e-09	2.30209e-09	SPARC/RHOB/COL4A2/SERPINF1/RGCC/DCN/FGF18/THBS1/ID1/HSPG2/ENG/SULF1/EMILIN1/SFRP2/THBS2/SERPINE1/GADD45A/EPHA2/TGFBR2/PLXND1/CREB3L1/RAMP2/FBLN5/KLF2/SMOC2/ITGA5/PLK2/AQP1/ECM1/PTGIS	30
BP	GO:0007369	gastrulation	20/325	189/18866	1.04418e-10	1.66569e-08	1.25827e-08	COL6A1/DUSP1/FN1/MMP2/MMP14/MYADM/COL4A2/GJA1/COL5A1/ITGB5/ITGA3/COL12A1/SFRP2/EPHA2/COL5A2/TGFBR2/WNT11/DUSP2/ITGA5/LAMB1	20
BP	GO:0085029	extracellular matrix assembly	11/325	44/18866	1.5478e-10	2.36619e-08	1.78743e-08	COL1A2/RGCC/MFAP4/EFEMP2/EMILIN1/ANTXR1/PXDN/RAMP2/FBLN5/LOX/LAMB1	11
BP	GO:0001933	negative regulation of protein phosphorylation	30/325	444/18866	1.96882e-10	2.88945e-08	2.1827e-08	PEBP1/DUSP1/JUN/SOCS3/SLC9A3R1/IGFBP3/THY1/MYADM/FBLN1/ENG/PPP1R1B/EMILIN1/TRIB1/SFRP2/GADD45B/CDKN1A/GADD45A/PMEPA1/ERRFI1/ATF3/GPRC5A/SMPD1/PLPP3/DUSP2/CAV1/CORO1C/WWTR1/CAMK2N1/RGS2/HEG1	30
BP	GO:0035987	endodermal cell differentiation	11/325	46/18866	2.61098e-10	3.6845e-08	2.78329e-08	COL6A1/FN1/MMP2/MMP14/COL4A2/COL5A1/ITGB5/COL12A1/COL5A2/ITGA5/LAMB1	11
BP	GO:0001667	ameboidal-type cell migration	31/325	481/18866	3.11113e-10	4.22767e-08	3.1936e-08	SPARC/FN1/JUN/RHOB/SERPINF1/GJA1/RGCC/DCN/FGF18/ITGA3/THBS1/ID1/AMOTL2/AAMP/WNT7A/GADD45A/EPHA2/RTN4/TGFBR2/PLXND1/ANXA6/WNT11/RIN2/PLPP3/SEMA3C/NR4A1/SMOC2/KANK2/ADAM9/PLK2/CORO1C	31
BP	GO:0060348	bone development	20/325	204/18866	4.12265e-10	5.40214e-08	4.0808e-08	COL1A1/SPARC/BGN/SERPINH1/ANXA2/MMP14/GJA1/FGF18/ENG/SULF1/SFRP4/SFRP2/FAM20C/TGFBR2/ANXA6/COMP/SULF2/LOX/SH3PXD2B/PLS3	20
BP	GO:0007160	cell-matrix adhesion	21/325	230/18866	5.5812e-10	7.06118e-08	5.33404e-08	COL3A1/S100A10/ZYX/FN1/MMP14/THY1/ITGB5/ITGA3/FAM107A/THBS1/PLAU/ACTN1/EMILIN1/SERPINE1/LRP1/POSTN/FBLN5/RIN2/NID1/ADAM9/CORO1C	21
BP	GO:0001649	osteoblast differentiation	21/325	231/18866	6.04453e-10	7.39246e-08	5.58429e-08	COL1A1/JUNB/COL6A1/IGFBP5/IGFBP3/CTHRC1/ID1/PDLIM7/ID2/MRC2/SFRP2/ID3/EPHA2/FAM20C/CREB3L1/FHL2/WNT11/LOX/SH3PXD2B/WWTR1/VCAN	21
BP	GO:0007492	endoderm development	13/325	79/18866	8.80923e-10	1.04261e-07	7.87596e-08	COL6A1/DUSP1/FN1/MMP2/MMP14/COL4A2/COL5A1/ITGB5/COL12A1/COL5A2/DUSP2/ITGA5/LAMB1	13
BP	GO:0051216	cartilage development	19/325	197/18866	1.50242e-09	1.70573e-07	1.28852e-07	COL1A1/BGN/LUM/SERPINH1/FGF18/CTSK/MGP/TGFBI/SULF1/SFRP2/WNT7A/TGFBR2/ANXA6/COMP/WNT11/EFEMP1/SULF2/SLC39A14/ECM1	19
BP	GO:0042326	negative regulation of phosphorylation	30/325	484/18866	1.53419e-09	1.70573e-07	1.28852e-07	PEBP1/DUSP1/JUN/SOCS3/SLC9A3R1/IGFBP3/THY1/MYADM/FBLN1/ENG/PPP1R1B/EMILIN1/TRIB1/SFRP2/GADD45B/CDKN1A/GADD45A/PMEPA1/ERRFI1/ATF3/GPRC5A/SMPD1/PLPP3/DUSP2/CAV1/CORO1C/WWTR1/CAMK2N1/RGS2/HEG1	30
BP	GO:0030324	lung development	18/325	177/18866	1.74425e-09	1.88225e-07	1.42186e-07	SPARC/IGFBP5/MMP14/FOXJ1/RCN3/FGF18/ITGA3/ID1/SPDEF/TGFBR2/ERRFI1/EPAS1/PDGFRB/WNT11/KLF2/PDPN/LOX/HEG1	18
BP	GO:0090130	tissue migration	26/325	374/18866	1.84927e-09	1.93004e-07	1.45796e-07	SPARC/JUN/RHOB/ACTA2/SERPINF1/RGCC/DCN/FGF18/ITGA3/THBS1/ID1/AAMP/WNT7A/GADD45A/EPHA2/RTN4/TGFBR2/PLXND1/RIN2/PLPP3/NR4A1/SMOC2/KANK2/ADAM9/PLK2/CORO1C	26
BP	GO:0051017	actin filament bundle assembly	17/325	157/18866	1.89374e-09	1.93004e-07	1.45796e-07	S100A10/ZYX/FSCN1/DPYSL3/MARCKS/RGCC/ITGB5/FAM107A/ID1/ACTN1/SYNPO/SORBS3/WNT11/TPM1/SH3PXD2B/PLS3/ASAP3	17
BP	GO:0030323	respiratory tube development	18/325	181/18866	2.5013e-09	2.48035e-07	1.87366e-07	SPARC/IGFBP5/MMP14/FOXJ1/RCN3/FGF18/ITGA3/ID1/SPDEF/TGFBR2/ERRFI1/EPAS1/PDGFRB/WNT11/KLF2/PDPN/LOX/HEG1	18
BP	GO:0060541	respiratory system development	19/325	204/18866	2.70021e-09	2.60713e-07	1.96944e-07	SPARC/IGFBP5/MMP14/FOXJ1/RCN3/FGF18/ITGA3/ID1/BASP1/SPDEF/TGFBR2/ERRFI1/EPAS1/PDGFRB/WNT11/KLF2/PDPN/LOX/HEG1	19
BP	GO:0061572	actin filament bundle organization	17/325	161/18866	2.79328e-09	2.62784e-07	1.98508e-07	S100A10/ZYX/FSCN1/DPYSL3/MARCKS/RGCC/ITGB5/FAM107A/ID1/ACTN1/SYNPO/SORBS3/WNT11/TPM1/SH3PXD2B/PLS3/ASAP3	17
BP	GO:0009612	response to mechanical stimulus	19/325	209/18866	4.04284e-09	3.70829e-07	2.80126e-07	COL1A1/COL3A1/FOS/JUN/MMP14/CNN2/BTG2/GJA1/DCN/THBS1/ENG/GADD45A/TGFBR2/CXCL12/BAG3/FOSB/POSTN/WNT11/AQP1	19
BP	GO:0010631	epithelial cell migration	25/325	365/18866	5.18015e-09	4.6356e-07	3.50175e-07	SPARC/JUN/RHOB/SERPINF1/RGCC/DCN/FGF18/ITGA3/THBS1/ID1/AAMP/WNT7A/GADD45A/EPHA2/RTN4/TGFBR2/PLXND1/RIN2/PLPP3/NR4A1/SMOC2/KANK2/ADAM9/PLK2/CORO1C	25
BP	GO:0050673	epithelial cell proliferation	28/325	453/18866	5.8857e-09	5.14158e-07	3.88397e-07	SPARC/ZFP36/IGFBP4/IGFBP5/JUN/HTRA1/MMP14/IGFBP3/SERPINF1/GJA1/RGCC/THBS1/ID1/ID2/SULF1/SFRP2/WNT7A/EPHA2/RTN4/CXCL12/WDR77/ERRFI1/SULF2/NR4A1/CAV1/ECM1/LAMB1/COL8A2	28
BP	GO:0090132	epithelium migration	25/325	368/18866	6.1095e-09	5.21297e-07	3.9379e-07	SPARC/JUN/RHOB/SERPINF1/RGCC/DCN/FGF18/ITGA3/THBS1/ID1/AAMP/WNT7A/GADD45A/EPHA2/RTN4/TGFBR2/PLXND1/RIN2/PLPP3/NR4A1/SMOC2/KANK2/ADAM9/PLK2/CORO1C	25
BP	GO:0048545	response to steroid hormone	24/325	346/18866	8.29355e-09	6.91569e-07	5.22414e-07	COL1A1/SPARC/IGFBP7/ZFP36/DUSP1/FOS/SERPINF1/SDC1/FAM107A/THBS1/ENG/LBH/CDKN1A/TGFBR2/PMEPA1/FOSB/GJB2/ERRFI1/RAMP2/LOX/CAV1/KANK2/ADAM9/AQP1	24
BP	GO:0001570	vasculogenesis	12/325	83/18866	1.80901e-08	1.47495e-06	1.11418e-06	JUNB/ENG/WNT7A/EPHA2/HEY2/TGFBR2/ACKR3/RAMP2/PDGFRB/RIN2/CAV1/HEG1	12
BP	GO:1901343	negative regulation of vasculature development	18/325	207/18866	2.09373e-08	1.66998e-06	1.26151e-06	SPARC/COL4A2/SERPINF1/RGCC/DCN/THBS1/HSPG2/SULF1/EMILIN1/THBS2/SERPINE1/GADD45A/EPHA2/HEY2/CREB3L1/FBLN5/KLF2/PLK2	18
BP	GO:0031960	response to corticosteroid	16/325	164/18866	2.56418e-08	2.00169e-06	1.51209e-06	COL1A1/SPARC/IGFBP7/ZFP36/DUSP1/FOS/SERPINF1/SDC1/FAM107A/ENG/CDKN1A/FOSB/GJB2/ERRFI1/ADAM9/AQP1	16
BP	GO:0045785	positive regulation of cell adhesion	26/325	428/18866	2.98637e-08	2.2827e-06	1.72437e-06	LGALS1/S100A10/FN1/THY1/MYADM/CITED2/ITGA3/TGM2/EMILIN1/SFRP2/TGFBR2/CD276/EGFL6/CXCL12/FBLN2/RIN2/PDPN/PLPP3/PLAUR/SMOC2/CAV1/TPM1/ITGA5/NID1/ADAM9/CCDC80	26
BP	GO:0007015	actin filament organization	26/325	434/18866	3.94973e-08	2.92285e-06	2.20793e-06	S100A10/ZYX/CDC42EP1/RHOB/FSCN1/DPYSL3/MYADM/TPM2/MARCKS/RGCC/ITGB5/FAM107A/ID1/ACTN1/SYNPO/CXCL12/SORBS3/RND3/ELMO3/WNT11/TPM1/CORO1C/SH3PXD2B/PLS3/ASAP3/WASF1	26
BP	GO:0016525	negative regulation of angiogenesis	17/325	192/18866	3.98316e-08	2.92285e-06	2.20793e-06	SPARC/COL4A2/SERPINF1/RGCC/DCN/THBS1/HSPG2/SULF1/EMILIN1/THBS2/SERPINE1/GADD45A/EPHA2/CREB3L1/FBLN5/KLF2/PLK2	17
BP	GO:0002062	chondrocyte differentiation	13/325	108/18866	4.39258e-08	3.16008e-06	2.38714e-06	SERPINH1/FGF18/TGFBI/SULF1/SFRP2/WNT7A/TGFBR2/ANXA6/COMP/EFEMP1/SULF2/SLC39A14/ECM1	13
BP	GO:2000181	negative regulation of blood vessel morphogenesis	17/325	194/18866	4.64096e-08	3.27455e-06	2.47361e-06	SPARC/COL4A2/SERPINF1/RGCC/DCN/THBS1/HSPG2/SULF1/EMILIN1/THBS2/SERPINE1/GADD45A/EPHA2/CREB3L1/FBLN5/KLF2/PLK2	17
BP	GO:0002063	chondrocyte development	8/325	32/18866	5.22226e-08	3.61518e-06	2.73093e-06	SERPINH1/FGF18/SULF1/SFRP2/TGFBR2/COMP/SULF2/ECM1	8
BP	GO:0006469	negative regulation of protein kinase activity	19/325	246/18866	5.73105e-08	3.89393e-06	2.94149e-06	DUSP1/SOCS3/THY1/PPP1R1B/TRIB1/SFRP2/GADD45B/CDKN1A/GADD45A/ERRFI1/GPRC5A/SMPD1/DUSP2/CAV1/CORO1C/WWTR1/CAMK2N1/RGS2/HEG1	19
BP	GO:0010632	regulation of epithelial cell migration	21/325	301/18866	6.59469e-08	4.39926e-06	3.32322e-06	SPARC/JUN/RHOB/SERPINF1/RGCC/DCN/FGF18/ITGA3/THBS1/AAMP/WNT7A/GADD45A/EPHA2/RTN4/TGFBR2/RIN2/PLPP3/SMOC2/ADAM9/PLK2/CORO1C	21
BP	GO:0048771	tissue remodeling	16/325	178/18866	8.13639e-08	5.33079e-06	4.0269e-06	BGN/IGFBP5/MMP2/MMP14/CTHRC1/GJA1/CTSK/TMBIM1/TGM2/EPHA2/EPAS1/SEMA3C/AXL/CAV1/F2R/P3H4	16
BP	GO:0090092	regulation of transmembrane receptor protein serine/threonine kinase signaling pathway	19/325	254/18866	9.51189e-08	6.12265e-06	4.62508e-06	HTRA1/CITED2/ITGA3/THBS1/ENG/FSTL1/SULF1/EMILIN1/SFRP4/SFRP2/NBL1/TGFBR2/PMEPA1/LOX/CAV1/TGFB1I1/HTRA3/WWTR1/DKK3	19
BP	GO:0010712	regulation of collagen metabolic process	9/325	49/18866	1.34094e-07	8.48259e-06	6.40779e-06	VIM/RGCC/MFAP4/ENG/EMILIN1/ERRFI1/CREB3L1/PDGFRB/F2R	9
BP	GO:0010811	positive regulation of cell-substrate adhesion	13/325	122/18866	1.8878e-07	1.17396e-05	8.86812e-06	S100A10/FN1/THY1/MYADM/ITGA3/EMILIN1/EGFL6/FBLN2/RIN2/SMOC2/ITGA5/NID1/CCDC80	13
BP	GO:0033673	negative regulation of kinase activity	19/325	268/18866	2.20014e-07	1.34539e-05	1.01631e-05	DUSP1/SOCS3/THY1/PPP1R1B/TRIB1/SFRP2/GADD45B/CDKN1A/GADD45A/ERRFI1/GPRC5A/SMPD1/DUSP2/CAV1/CORO1C/WWTR1/CAMK2N1/RGS2/HEG1	19
BP	GO:0048608	reproductive structure development	25/325	443/18866	2.26833e-07	1.35432e-05	1.02306e-05	JUNB/HTRA1/MMP14/SOCS3/REC8/SERPINF1/GJA1/CITED2/SDC1/DCN/PLCD3/BASP1/SULF1/SFRP2/WNT7A/HEY2/WDR77/GJB2/MDFI/EPAS1/TPPP3/PDGFRB/AXL/PTX3/PTGIS	25
BP	GO:0051348	negative regulation of transferase activity	20/325	296/18866	2.28857e-07	1.35432e-05	1.02306e-05	ZFP36/DUSP1/SOCS3/THY1/PPP1R1B/TRIB1/SFRP2/GADD45B/CDKN1A/GADD45A/ERRFI1/GPRC5A/SMPD1/DUSP2/CAV1/CORO1C/WWTR1/CAMK2N1/RGS2/HEG1	20
BP	GO:0010812	negative regulation of cell-substrate adhesion	10/325	68/18866	2.40624e-07	1.40135e-05	1.05859e-05	COL1A1/LGALS1/MMP14/FBLN1/FAM107A/THBS1/SERPINE1/LRP1/POSTN/CORO1C	10
BP	GO:0051384	response to glucocorticoid	14/325	147/18866	2.60306e-07	1.49228e-05	1.12728e-05	SPARC/IGFBP7/ZFP36/DUSP1/FOS/SERPINF1/SDC1/FAM107A/CDKN1A/FOSB/GJB2/ERRFI1/ADAM9/AQP1	14
BP	GO:0061458	reproductive system development	25/325	447/18866	2.68533e-07	1.51576e-05	1.14501e-05	JUNB/HTRA1/MMP14/SOCS3/REC8/SERPINF1/GJA1/CITED2/SDC1/DCN/PLCD3/BASP1/SULF1/SFRP2/WNT7A/HEY2/WDR77/GJB2/MDFI/EPAS1/TPPP3/PDGFRB/AXL/PTX3/PTGIS	25
BP	GO:0007162	negative regulation of cell adhesion	20/325	301/18866	2.99305e-07	1.656e-05	1.25095e-05	COL1A1/LGALS1/DUSP1/MMP14/FOXJ1/MYADM/RGCC/FBLN1/FAM107A/THBS1/TGFBI/SERPINE1/LRP1/PLXND1/CXCL12/POSTN/LRRC32/PELI1/CORO1C/C1QTNF1	20
BP	GO:0017015	regulation of transforming growth factor beta receptor signaling pathway	13/325	127/18866	3.02673e-07	1.656e-05	1.25095e-05	HTRA1/CITED2/ITGA3/THBS1/ENG/EMILIN1/TGFBR2/PMEPA1/LOX/CAV1/TGFB1I1/HTRA3/DKK3	13
BP	GO:0007565	female pregnancy	16/325	196/18866	3.06917e-07	1.656e-05	1.25095e-05	JUNB/IGFBP7/FOS/IGFBP5/MMP2/GJA1/FBLN1/ITGA3/TGFBR2/FOSB/GJB2/RAMP2/TPPP3/ITGA5/PTGIS/RGS2	16
BP	GO:0048251	elastic fiber assembly	5/325	10/18866	3.45403e-07	1.83664e-05	1.38741e-05	MFAP4/EFEMP2/EMILIN1/FBLN5/LOX	5
BP	GO:1903844	regulation of cellular response to transforming growth factor beta stimulus	13/325	129/18866	3.6327e-07	1.90406e-05	1.43833e-05	HTRA1/CITED2/ITGA3/THBS1/ENG/EMILIN1/TGFBR2/PMEPA1/LOX/CAV1/TGFB1I1/HTRA3/DKK3	13
BP	GO:0010634	positive regulation of epithelial cell migration	15/325	176/18866	4.14867e-07	2.11345e-05	1.59651e-05	SPARC/JUN/RHOB/FGF18/ITGA3/THBS1/AAMP/WNT7A/RTN4/TGFBR2/RIN2/PLPP3/SMOC2/ADAM9/PLK2	15
BP	GO:0044706	multi-multicellular organism process	17/325	226/18866	4.20248e-07	2.11345e-05	1.59651e-05	JUNB/IGFBP7/FOS/IGFBP5/MMP2/GJA1/FBLN1/ITGA3/TGFBR2/FOSB/GJB2/RAMP2/TPPP3/ITGA5/SH3PXD2B/PTGIS/RGS2	17
BP	GO:0070482	response to oxygen levels	23/325	396/18866	4.24417e-07	2.11345e-05	1.59651e-05	COL1A1/EGR1/MMP2/MMP14/LMNA/CITED2/RGCC/THBS1/PLAU/PLOD1/CDKN1A/TGFBR2/CXCL12/PLOD2/RAMP2/POSTN/EPAS1/PDGFRB/PDPN/CAV1/AQP1/PTGIS/CCDC115	23
BP	GO:0071774	response to fibroblast growth factor	14/325	153/18866	4.26262e-07	2.11345e-05	1.59651e-05	COL1A1/ZFP36/IER2/FGF18/THBS1/SULF1/GPC1/GALNT3/FAM20C/CREB3L1/POSTN/SULF2/NR4A1/SMOC2	14
BP	GO:0071711	basement membrane organization	7/325	30/18866	6.11278e-07	2.99037e-05	2.25894e-05	COL4A1/MMP11/PXDN/RAMP2/CAV1/NID1/LAMB1	7
BP	GO:0090288	negative regulation of cellular response to growth factor stimulus	15/325	182/18866	6.38239e-07	3.08119e-05	2.32754e-05	HTRA1/DCN/THBS1/SULF1/EMILIN1/SFRP2/GPC1/NBL1/TGFBR2/PMEPA1/CREB3L1/SULF2/CAV1/TGFB1I1/HTRA3	15
BP	GO:0032965	regulation of collagen biosynthetic process	8/325	44/18866	7.351e-07	3.45638e-05	2.61096e-05	VIM/RGCC/ENG/EMILIN1/ERRFI1/CREB3L1/PDGFRB/F2R	8
BP	GO:0060485	mesenchyme development	19/325	290/18866	7.35971e-07	3.45638e-05	2.61096e-05	COL1A1/FN1/ACTA2/CITED2/RGCC/ENG/BASP1/SFRP2/RTN4/HEY2/TGFBR2/ANXA6/PDGFRB/WNT11/PDPN/SEMA3C/TGFB1I1/CORO1C/WWTR1	19
BP	GO:0060537	muscle tissue development	23/325	409/18866	7.44219e-07	3.45638e-05	2.61096e-05	COL3A1/EGR1/FOS/IGFBP5/BTG2/GJA1/LMNA/DCN/ENG/ID2/PIM1/GPC1/HEY2/TGFBR2/FHL2/PDGFRB/ATF3/SEMA3C/LOX/CAV1/TPM1/RGS2/HEG1	23
BP	GO:0072001	renal system development	19/325	292/18866	8.16391e-07	3.74417e-05	2.82837e-05	EGR1/ACTA2/FOXJ1/SERPINF1/COL4A1/SDC1/DCN/ITGA3/ID2/BASP1/SULF1/ID3/GLIS2/PDGFRB/WNT11/SULF2/KANK2/NID1/WWTR1	19
BP	GO:0071496	cellular response to external stimulus	20/325	326/18866	1.0523e-06	4.76655e-05	3.60067e-05	COL1A1/FOS/JUN/CNN2/GJA1/FAM107A/ENG/SFRP2/CDKN1A/PIM1/GADD45A/KLF10/BAG3/POSTN/WNT11/ATF3/AXL/KANK2/FOLR2/AQP1	20
BP	GO:0001655	urogenital system development	20/325	330/18866	1.27127e-06	5.68815e-05	4.29685e-05	EGR1/ACTA2/FOXJ1/SERPINF1/COL4A1/SDC1/DCN/ITGA3/ID2/BASP1/SULF1/ID3/GLIS2/WDR77/PDGFRB/WNT11/SULF2/KANK2/NID1/WWTR1	20
BP	GO:0022617	extracellular matrix disassembly	10/325	82/18866	1.43082e-06	6.25891e-05	4.72801e-05	HTRA1/MMP2/FSCN1/TIMP2/MMP14/CTSK/MMP11/LRP1/PDPN/SH3PXD2B	10
BP	GO:0032835	glomerulus development	9/325	64/18866	1.43295e-06	6.25891e-05	4.72801e-05	EGR1/ACTA2/FOXJ1/BASP1/SULF1/PDGFRB/SULF2/NID1/WWTR1	9
BP	GO:0044344	cellular response to fibroblast growth factor stimulus	13/325	146/18866	1.50655e-06	6.45006e-05	4.87241e-05	COL1A1/ZFP36/FGF18/THBS1/SULF1/GPC1/GALNT3/FAM20C/CREB3L1/POSTN/SULF2/NR4A1/SMOC2	13
BP	GO:0018149	peptide cross-linking	7/325	34/18866	1.52251e-06	6.45006e-05	4.87241e-05	COL3A1/BGN/FN1/DCN/THBS1/TGM2/F13A1	7
BP	GO:0002064	epithelial cell development	16/325	221/18866	1.52945e-06	6.45006e-05	4.87241e-05	VIM/ACTA2/SLC9A3R1/FOXJ1/MYADM/FOSL2/SDC1/CLIC4/ID1/ENG/CDKN1A/WNT7A/SPDEF/EPHA2/PALLD/HEG1	16
BP	GO:1900046	regulation of hemostasis	10/325	83/18866	1.60227e-06	6.68039e-05	5.0464e-05	ANXA2/THBS1/PLAU/SERPINE1/COMP/PDPN/PLAUR/CAV1/F2R/C1QTNF1	10
BP	GO:0034329	cell junction assembly	23/325	434/18866	2.04798e-06	8.44273e-05	6.37767e-05	S100A10/FN1/FSCN1/MMP14/THY1/GJA1/CLDN16/FAM107A/THBS1/ACTN1/THBS2/WNT7A/EPHA2/LRP1/FBLIM1/PLXND1/GJB2/RAMP2/WNT11/CAV1/ITGA5/CORO1C/HEG1	23
BP	GO:0001822	kidney development	18/325	283/18866	2.20434e-06	8.98026e-05	6.78373e-05	EGR1/ACTA2/FOXJ1/SERPINF1/SDC1/DCN/ITGA3/ID2/BASP1/SULF1/ID3/GLIS2/PDGFRB/WNT11/SULF2/KANK2/NID1/WWTR1	18
BP	GO:0034109	homotypic cell-cell adhesion	10/325	86/18866	2.22856e-06	8.98026e-05	6.78373e-05	LGALS1/MYL9/FN1/CD99/HBB/COMP/PDPN/PLPP3/PLAUR/C1QTNF1	10
BP	GO:0032970	regulation of actin filament-based process	22/325	405/18866	2.2984e-06	8.98026e-05	6.78373e-05	S100A10/CDC42EP1/RHOB/FSCN1/CNN2/MYADM/RGCC/FAM107A/ID1/LRP1/SYNPO/CXCL12/SORBS3/RND3/PDGFRB/WNT11/PDPN/CAV1/TPM1/SH3PXD2B/ASAP3/WASF1	22
BP	GO:0048705	skeletal system morphogenesis	16/325	228/18866	2.29984e-06	8.98026e-05	6.78373e-05	COL1A1/SERPINH1/MMP2/MMP14/FGF18/MGP/SFRP4/SFRP2/WNT7A/TGFBR2/ANXA6/COMP/MDFI/PDGFRB/CSRNP1/SH3PXD2B	16
BP	GO:0007596	blood coagulation	20/325	343/18866	2.30075e-06	8.98026e-05	6.78373e-05	COL1A1/COL3A1/COL1A2/MYL9/FN1/ANXA2/FBLN1/THBS1/EHD2/PLAU/HBB/SERPINE1/COMP/PDPN/PLAUR/AXL/CAV1/F2R/C1QTNF1/F13A1	20
BP	GO:0007517	muscle organ development	22/325	407/18866	2.49019e-06	9.61738e-05	7.26501e-05	COL3A1/EGR1/FOS/TAGLN/BTG2/GJA1/DCN/COL6A3/ENG/BASP1/PIM1/ID3/GPC1/FHL3/HEY2/TGFBR2/ATF3/LOX/CAV1/TPM1/RGS2/HEG1	22
BP	GO:0043542	endothelial cell migration	18/325	286/18866	2.55883e-06	9.77954e-05	7.38751e-05	SPARC/RHOB/SERPINF1/RGCC/DCN/FGF18/THBS1/ID1/AAMP/WNT7A/GADD45A/EPHA2/PLXND1/RIN2/PLPP3/NR4A1/SMOC2/PLK2	18
BP	GO:0006024	glycosaminoglycan biosynthetic process	11/325	108/18866	2.61265e-06	9.83542e-05	7.42972e-05	BGN/LUM/CHPF/SDC1/DCN/HSPG2/GPC1/SDC2/PDGFRB/CHST15/VCAN	11
BP	GO:0003007	heart morphogenesis	17/325	258/18866	2.62707e-06	9.83542e-05	7.42972e-05	JUN/CITED2/COL5A1/CPE/ENG/ID2/SFRP2/PIM1/RTN4/HEY2/TGFBR2/PLXND1/FHL2/WNT11/SEMA3C/TPM1/HEG1	17
BP	GO:0003206	cardiac chamber morphogenesis	12/325	131/18866	2.83449e-06	0.000105048	7.93537e-05	CITED2/CPE/ENG/ID2/SFRP2/HEY2/TGFBR2/FHL2/WNT11/SEMA3C/TPM1/HEG1	12
BP	GO:0007599	hemostasis	20/325	348/18866	2.86672e-06	0.00010518	7.94534e-05	COL1A1/COL3A1/COL1A2/MYL9/FN1/ANXA2/FBLN1/THBS1/EHD2/PLAU/HBB/SERPINE1/COMP/PDPN/PLAUR/AXL/CAV1/F2R/C1QTNF1/F13A1	20
BP	GO:0050817	coagulation	20/325	349/18866	2.99405e-06	0.000108764	8.21609e-05	COL1A1/COL3A1/COL1A2/MYL9/FN1/ANXA2/FBLN1/THBS1/EHD2/PLAU/HBB/SERPINE1/COMP/PDPN/PLAUR/AXL/CAV1/F2R/C1QTNF1/F13A1	20
BP	GO:0097205	renal filtration	6/325	25/18866	3.35283e-06	0.000120052	9.06876e-05	GJA1/ITGA3/SULF1/SULF2/MCAM/F2R	6
BP	GO:0000302	response to reactive oxygen species	16/325	235/18866	3.40294e-06	0.000120052	9.06876e-05	COL1A1/DUSP1/FOS/JUN/MMP2/RHOB/SDC1/HBB/HBA2/FBLN5/PDGFRB/KLF2/AXL/TPM1/ADAM9/AQP1	16
BP	GO:1904018	positive regulation of vasculature development	16/325	235/18866	3.40294e-06	0.000120052	9.06876e-05	EGR1/RHOB/FGF18/THBS1/ENG/SFRP2/SERPINE1/TGFBR2/RAMP2/RIN2/SMOC2/ITGA5/PLK2/AQP1/ECM1/PTGIS	16
BP	GO:0032967	positive regulation of collagen biosynthetic process	6/325	26/18866	4.2958e-06	0.000149307	0.000112788	VIM/RGCC/ENG/CREB3L1/PDGFRB/F2R	6
BP	GO:0014706	striated muscle tissue development	21/325	389/18866	4.3136e-06	0.000149307	0.000112788	EGR1/FOS/BTG2/GJA1/LMNA/DCN/ENG/ID2/PIM1/GPC1/HEY2/TGFBR2/FHL2/PDGFRB/ATF3/SEMA3C/LOX/CAV1/TPM1/RGS2/HEG1	21
BP	GO:0014909	smooth muscle cell migration	10/325	93/18866	4.57206e-06	0.000156775	0.000118428	IGFBP5/IGFBP3/PLAU/AAMP/TRIB1/SERPINE1/LRP1/POSTN/PDGFRB/TPM1	10
BP	GO:0016049	cell growth	24/325	490/18866	4.76505e-06	0.00016151	0.000122005	IGFBP7/IGFBP4/FN1/IGFBP5/MMP14/IGFBP3/KRT17/GJA1/LPAR3/FAM107A/SFRP2/CDKN1A/RTN4/LRP1/TGFBR2/NDN/CXCL12/POSTN/FBLN5/WNT11/SEMA3C/SMARCA2/WASF1/RGS2	24
BP	GO:0040036	regulation of fibroblast growth factor receptor signaling pathway	7/325	40/18866	4.82876e-06	0.00016151	0.000122005	THBS1/SULF1/GPC1/FAM20C/CREB3L1/SULF2/SMOC2	7
BP	GO:0006023	aminoglycan biosynthetic process	11/325	115/18866	4.84222e-06	0.00016151	0.000122005	BGN/LUM/CHPF/SDC1/DCN/HSPG2/GPC1/SDC2/PDGFRB/CHST15/VCAN	11
BP	GO:0010714	positive regulation of collagen metabolic process	6/325	27/18866	5.44353e-06	0.000179022	0.000135234	VIM/RGCC/ENG/CREB3L1/PDGFRB/F2R	6
BP	GO:0050678	regulation of epithelial cell proliferation	21/325	395/18866	5.46485e-06	0.000179022	0.000135234	SPARC/ZFP36/JUN/HTRA1/SERPINF1/GJA1/RGCC/THBS1/ID1/SULF1/SFRP2/WNT7A/RTN4/CXCL12/WDR77/ERRFI1/SULF2/NR4A1/CAV1/ECM1/LAMB1	21
BP	GO:0022604	regulation of cell morphogenesis	24/325	499/18866	6.47829e-06	0.000210344	0.000158895	SPARC/S100A10/FN1/CDC42EP1/RHOB/SLC9A3R1/THY1/MYADM/LPAR3/FBLN1/ID1/WNT7A/RTN4/LRP1/FBLIM1/PLXND1/CXCL12/RND3/SDC2/POSTN/PDPN/SEMA3C/TPM1/CORO1C	24
BP	GO:0001953	negative regulation of cell-matrix adhesion	7/325	43/18866	7.98465e-06	0.000256788	0.000193979	MMP14/FAM107A/THBS1/SERPINE1/LRP1/POSTN/CORO1C	7
BP	GO:0007044	cell-substrate junction assembly	10/325	99/18866	8.04868e-06	0.000256788	0.000193979	S100A10/FN1/MMP14/THY1/FAM107A/THBS1/ACTN1/LRP1/ITGA5/CORO1C	10
BP	GO:0035904	aorta development	8/325	60/18866	8.35409e-06	0.000264234	0.000199604	COL3A1/ENG/LOXL1/HEY2/LRP1/PLXND1/PDGFRB/LOX	8
BP	GO:0036296	response to increased oxygen levels	6/325	29/18866	8.48547e-06	0.000266096	0.00020101	COL1A1/CDKN1A/PDGFRB/PDPN/CAV1/CCDC115	6
BP	GO:0042542	response to hydrogen peroxide	12/325	146/18866	8.73765e-06	0.000271682	0.00020523	COL1A1/DUSP1/JUN/RHOB/SDC1/HBB/HBA2/PDGFRB/KLF2/AXL/ADAM9/AQP1	12
BP	GO:1903053	regulation of extracellular matrix organization	7/325	44/18866	9.35618e-06	0.000287419	0.000217118	AEBP1/FSCN1/RGCC/EMILIN1/ANTXR1/LRP1/PDPN	7
BP	GO:0006027	glycosaminoglycan catabolic process	8/325	61/18866	9.47258e-06	0.000287419	0.000217118	BGN/LUM/SDC1/DCN/HSPG2/GPC1/SDC2/VCAN	8
BP	GO:0003151	outflow tract morphogenesis	9/325	80/18866	9.47879e-06	0.000287419	0.000217118	JUN/CITED2/ENG/SFRP2/HEY2/TGFBR2/PLXND1/WNT11/SEMA3C	9
BP	GO:0048660	regulation of smooth muscle cell proliferation	13/325	173/18866	9.85862e-06	0.000296486	0.000223967	IGFBP5/JUN/MMP2/IGFBP3/GJA1/THBS1/TGM2/ID2/TRIB1/CDKN1A/TGFBR2/PDGFRB/TPM1	13
BP	GO:0051895	negative regulation of focal adhesion assembly	5/325	18/18866	1.04831e-05	0.000303775	0.000229473	MMP14/FAM107A/THBS1/LRP1/CORO1C	5
BP	GO:0150118	negative regulation of cell-substrate junction organization	5/325	18/18866	1.04831e-05	0.000303775	0.000229473	MMP14/FAM107A/THBS1/LRP1/CORO1C	5
BP	GO:0003205	cardiac chamber development	13/325	174/18866	1.04921e-05	0.000303775	0.000229473	CITED2/CPE/ENG/ID2/SFRP2/HEY2/TGFBR2/PLXND1/FHL2/WNT11/SEMA3C/TPM1/HEG1	13
BP	GO:0060840	artery development	10/325	102/18866	1.0515e-05	0.000303775	0.000229473	COL3A1/ENG/LOXL1/HEY2/LRP1/PLXND1/COMP/PDGFRB/WNT11/LOX	10
BP	GO:0150115	cell-substrate junction organization	10/325	102/18866	1.0515e-05	0.000303775	0.000229473	S100A10/FN1/MMP14/THY1/FAM107A/THBS1/ACTN1/LRP1/ITGA5/CORO1C	10
BP	GO:0032233	positive regulation of actin filament bundle assembly	8/325	62/18866	1.07148e-05	0.000307128	0.000232006	S100A10/RGCC/ID1/SYNPO/SORBS3/WNT11/TPM1/SH3PXD2B	8
BP	GO:0001952	regulation of cell-matrix adhesion	11/325	125/18866	1.08334e-05	0.000308123	0.000232757	S100A10/MMP14/THY1/FAM107A/THBS1/PLAU/SERPINE1/LRP1/POSTN/RIN2/CORO1C	11
BP	GO:0048762	mesenchymal cell differentiation	15/325	229/18866	1.09592e-05	0.000309302	0.000233648	COL1A1/FN1/RGCC/ENG/SFRP2/RTN4/HEY2/TGFBR2/ANXA6/WNT11/PDPN/SEMA3C/TGFB1I1/CORO1C/WWTR1	15
BP	GO:0048659	smooth muscle cell proliferation	13/325	175/18866	1.11612e-05	0.000312598	0.000236138	IGFBP5/JUN/MMP2/IGFBP3/GJA1/THBS1/TGM2/ID2/TRIB1/CDKN1A/TGFBR2/PDGFRB/TPM1	13
BP	GO:0007568	aging	18/325	319/18866	1.1592e-05	0.000320633	0.000242208	FOS/IGFBP5/JUN/TIMP2/COL4A2/SERPINF1/LMNA/DCN/ENG/ID2/CDKN1A/SERPINE1/LRP1/TGFBR2/GJB2/COMP/PDGFRB/PLK2	18
BP	GO:0030193	regulation of blood coagulation	9/325	82/18866	1.16228e-05	0.000320633	0.000242208	ANXA2/THBS1/PLAU/SERPINE1/PDPN/PLAUR/CAV1/F2R/C1QTNF1	9
BP	GO:0061041	regulation of wound healing	12/325	151/18866	1.23162e-05	0.000337224	0.000254741	ANXA2/GJA1/THBS1/PLAU/SERPINE1/PDPN/PLPP3/PLAUR/SMOC2/CAV1/F2R/C1QTNF1	12
BP	GO:0002576	platelet degranulation	11/325	129/18866	1.46226e-05	0.000396322	0.000299384	SPARC/FN1/RARRES2/ISLR/THBS1/ACTN1/SERPINE1/TUBA4A/CFD/ECM1/F13A1	11
BP	GO:0014812	muscle cell migration	10/325	106/18866	1.47986e-05	0.000396322	0.000299384	IGFBP5/IGFBP3/PLAU/AAMP/TRIB1/SERPINE1/LRP1/POSTN/PDGFRB/TPM1	10
BP	GO:0034446	substrate adhesion-dependent cell spreading	10/325	106/18866	1.47986e-05	0.000396322	0.000299384	S100A10/FN1/MYADM/FBLN1/ANTXR1/POSTN/PDPN/AXL/CORO1C/LAMB1	10
BP	GO:0045766	positive regulation of angiogenesis	14/325	208/18866	1.58596e-05	0.00042166	0.000318524	RHOB/FGF18/THBS1/ENG/SFRP2/SERPINE1/TGFBR2/RAMP2/SMOC2/ITGA5/PLK2/AQP1/ECM1/PTGIS	14
BP	GO:0030509	BMP signaling pathway	12/325	155/18866	1.60431e-05	0.000423469	0.000319891	EGR1/HTRA1/ITGA3/ID1/ENG/FSTL1/SULF1/SFRP4/SFRP2/NBL1/COMP/HTRA3	12
BP	GO:0003231	cardiac ventricle development	11/325	131/18866	1.69149e-05	0.000440598	0.00033283	CITED2/CPE/ENG/ID2/SFRP2/HEY2/TGFBR2/WNT11/SEMA3C/TPM1/HEG1	11
BP	GO:0032956	regulation of actin cytoskeleton organization	19/325	360/18866	1.69949e-05	0.000440598	0.00033283	S100A10/CDC42EP1/RHOB/FSCN1/MYADM/RGCC/FAM107A/ID1/LRP1/SYNPO/CXCL12/SORBS3/RND3/PDGFRB/WNT11/TPM1/SH3PXD2B/ASAP3/WASF1	19
BP	GO:0001890	placenta development	12/325	156/18866	1.7116e-05	0.000440598	0.00033283	JUNB/HTRA1/SOCS3/GJA1/DCN/PLCD3/HEY2/GJB2/MDFI/EPAS1/TPPP3/PTGIS	12
BP	GO:0014910	regulation of smooth muscle cell migration	9/325	86/18866	1.71724e-05	0.000440598	0.00033283	IGFBP5/IGFBP3/PLAU/TRIB1/SERPINE1/LRP1/POSTN/PDGFRB/TPM1	9
BP	GO:0010594	regulation of endothelial cell migration	15/325	238/18866	1.73132e-05	0.000441127	0.000333229	SPARC/RHOB/SERPINF1/RGCC/DCN/FGF18/THBS1/AAMP/WNT7A/GADD45A/EPHA2/RIN2/PLPP3/SMOC2/PLK2	15
BP	GO:1903034	regulation of response to wounding	13/325	183/18866	1.80121e-05	0.000455769	0.00034429	ANXA2/GJA1/THBS1/PLAU/SERPINE1/LRP1/PDPN/PLPP3/PLAUR/SMOC2/CAV1/F2R/C1QTNF1	13
BP	GO:0006026	aminoglycan catabolic process	8/325	67/18866	1.91835e-05	0.000482083	0.000364167	BGN/LUM/SDC1/DCN/HSPG2/GPC1/SDC2/VCAN	8
BP	GO:0030203	glycosaminoglycan metabolic process	12/325	158/18866	1.94509e-05	0.000485479	0.000366733	BGN/LUM/CHPF/SDC1/DCN/HSPG2/PIM1/GPC1/SDC2/PDGFRB/CHST15/VCAN	12
BP	GO:0050818	regulation of coagulation	9/325	88/18866	2.07032e-05	0.000513244	0.000387707	ANXA2/THBS1/PLAU/SERPINE1/PDPN/PLAUR/CAV1/F2R/C1QTNF1	9
BP	GO:0052547	regulation of peptidase activity	22/325	466/18866	2.10406e-05	0.000518107	0.00039138	PEBP1/FN1/SERPINH1/ANXA2/TIMP2/SERPINF1/RCN3/FBLN1/PCOLCE/THBS1/COL6A3/ANTXR1/SFRP2/SERPINE1/LRP1/LXN/PLAUR/CAV1/CRIM1/F2R/AQP1/ECM1	22
BP	GO:0010718	positive regulation of epithelial to mesenchymal transition	7/325	50/18866	2.23227e-05	0.000546013	0.00041246	COL1A1/RGCC/ENG/TGFBR2/PDPN/TGFB1I1/WWTR1	7
BP	GO:0043409	negative regulation of MAPK cascade	13/325	187/18866	2.26518e-05	0.000550394	0.00041577	PEBP1/DUSP1/SLC9A3R1/FBLN1/EMILIN1/SFRP2/ERRFI1/ATF3/SMPD1/DUSP2/CAV1/CAMK2N1/RGS2	13
BP	GO:0033002	muscle cell proliferation	15/325	244/18866	2.31868e-05	0.000559686	0.00042279	IGFBP5/JUN/MMP2/IGFBP3/GJA1/THBS1/TGM2/ID2/TRIB1/CDKN1A/PIM1/HEY2/TGFBR2/PDGFRB/TPM1	15
BP	GO:0048146	positive regulation of fibroblast proliferation	7/325	51/18866	2.54956e-05	0.000607425	0.000458852	FN1/JUN/ANXA2/FOSL2/CDKN1A/PDGFRB/AQP1	7
BP	GO:1900047	negative regulation of hemostasis	7/325	51/18866	2.54956e-05	0.000607425	0.000458852	ANXA2/THBS1/PLAU/SERPINE1/COMP/PLAUR/C1QTNF1	7
BP	GO:0010769	regulation of cell morphogenesis involved in differentiation	17/325	310/18866	2.91685e-05	0.000690446	0.000521566	S100A10/FN1/THY1/MYADM/LPAR3/FBLN1/ID1/WNT7A/RTN4/LRP1/PLXND1/CXCL12/SDC2/POSTN/PDPN/SEMA3C/CORO1C	17
BP	GO:0033627	cell adhesion mediated by integrin	8/325	71/18866	2.94799e-05	0.000693345	0.000523756	ITGB5/PLAU/SFRP2/SERPINE1/EPHA2/PLPP3/ITGA5/ADAM9	8
BP	GO:0044342	type B pancreatic cell proliferation	5/325	22/18866	3.04456e-05	0.000705037	0.000532588	IGFBP4/IGFBP5/IGFBP3/ERRFI1/NR4A1	5
BP	GO:0055093	response to hyperoxia	5/325	22/18866	3.04456e-05	0.000705037	0.000532588	COL1A1/CDKN1A/PDGFRB/PDPN/CAV1	5
BP	GO:0048732	gland development	21/325	443/18866	3.05535e-05	0.000705037	0.000532588	IGFBP5/JUN/SLC9A3R1/SERPINF1/CITED2/TGM2/LBH/ID2/MAFB/SULF1/EPHA2/RTN4/TGFBR2/PLXND1/WDR77/PDGFRB/WNT11/SULF2/SEMA3C/CAV1/DKK3	21
BP	GO:0030510	regulation of BMP signaling pathway	9/325	93/18866	3.23273e-05	0.000741304	0.000559985	HTRA1/ITGA3/ENG/FSTL1/SULF1/SFRP4/SFRP2/NBL1/HTRA3	9
BP	GO:0060349	bone morphogenesis	9/325	94/18866	3.52166e-05	0.000802544	0.000606245	COL1A1/SERPINH1/MMP14/FGF18/SFRP4/SFRP2/TGFBR2/ANXA6/COMP	9
BP	GO:0071772	response to BMP	12/325	168/18866	3.57806e-05	0.000805393	0.000608398	EGR1/HTRA1/ITGA3/ID1/ENG/FSTL1/SULF1/SFRP4/SFRP2/NBL1/COMP/HTRA3	12
BP	GO:0071773	cellular response to BMP stimulus	12/325	168/18866	3.57806e-05	0.000805393	0.000608398	EGR1/HTRA1/ITGA3/ID1/ENG/FSTL1/SULF1/SFRP4/SFRP2/NBL1/COMP/HTRA3	12
BP	GO:0003208	cardiac ventricle morphogenesis	8/325	73/18866	3.6153e-05	0.000808814	0.000610982	CPE/ENG/SFRP2/HEY2/TGFBR2/SEMA3C/TPM1/HEG1	8
BP	GO:0072006	nephron development	11/325	143/18866	3.8346e-05	0.000852675	0.000644114	EGR1/ACTA2/FOXJ1/ITGA3/BASP1/SULF1/PDGFRB/WNT11/SULF2/NID1/WWTR1	11
BP	GO:0048568	embryonic organ development	21/325	451/18866	3.96296e-05	0.00087591	0.000661666	JUNB/RARRES2/MMP14/SOCS3/SLC9A3R1/CTHRC1/CITED2/PLCD3/ENG/ID2/MAFB/ID3/EPHA2/HEY2/TGFBR2/MDFI/MFAP5/EPAS1/PDGFRB/WNT11/EFEMP1	21
BP	GO:0060350	endochondral bone morphogenesis	7/325	55/18866	4.21322e-05	0.000925647	0.000699238	COL1A1/SERPINH1/MMP14/FGF18/TGFBR2/ANXA6/COMP	7
BP	GO:0014912	negative regulation of smooth muscle cell migration	6/325	38/18866	4.32834e-05	0.000945278	0.000714067	IGFBP5/IGFBP3/TRIB1/SERPINE1/LRP1/TPM1	6
BP	GO:0001558	regulation of cell growth	20/325	420/18866	4.43289e-05	0.000962384	0.000726989	IGFBP7/IGFBP4/FN1/IGFBP5/MMP14/IGFBP3/KRT17/GJA1/LPAR3/FAM107A/SFRP2/CDKN1A/RTN4/LRP1/CXCL12/FBLN5/WNT11/SEMA3C/SMARCA2/RGS2	20
BP	GO:0006022	aminoglycan metabolic process	12/325	172/18866	4.50679e-05	0.000972672	0.000734761	BGN/LUM/CHPF/SDC1/DCN/HSPG2/PIM1/GPC1/SDC2/PDGFRB/CHST15/VCAN	12
BP	GO:1901654	response to ketone	13/325	200/18866	4.57279e-05	0.000981144	0.00074116	IGFBP7/DUSP1/FOS/SERPINF1/THBS1/CDKN1A/FOSB/GJB2/ERRFI1/RAMP2/KLF2/CAV1/AQP1	13
BP	GO:0003094	glomerular filtration	5/325	24/18866	4.77695e-05	0.00101899	0.000769749	GJA1/SULF1/SULF2/MCAM/F2R	5
BP	GO:0001763	morphogenesis of a branching structure	13/325	201/18866	4.81454e-05	0.00102107	0.000771322	MMP14/SOCS3/COL4A1/CLIC4/TGM2/ENG/SULF1/SFRP2/EPHA2/RTN4/TGFBR2/PLXND1/SEMA3C	13
BP	GO:0071229	cellular response to acid chemical	8/325	76/18866	4.84972e-05	0.00102262	0.000772493	COL1A1/COL3A1/COL1A2/COL6A1/MMP2/COL4A1/COL5A2/KLF2	8
BP	GO:0051592	response to calcium ion	11/325	147/18866	4.94137e-05	0.00103141	0.000779131	SPARC/JUNB/DUSP1/FOS/JUN/SDC1/CLIC4/THBS1/FOSB/CAV1/ADAM9	11
BP	GO:0006979	response to oxidative stress	21/325	458/18866	4.94761e-05	0.00103141	0.000779131	COL1A1/DUSP1/FOS/JUN/MMP2/RHOB/MMP14/SDC1/PXDN/HBB/GPX8/HBA2/GJB2/EPAS1/FBLN5/PDGFRB/KLF2/AXL/TPM1/ADAM9/AQP1	21
BP	GO:0031953	negative regulation of protein autophosphorylation	4/325	13/18866	5.46697e-05	0.00113324	0.000856053	JUN/ENG/ERRFI1/CAV1	4
BP	GO:0001666	response to hypoxia	18/325	359/18866	5.52283e-05	0.00113838	0.000859941	EGR1/MMP2/MMP14/LMNA/CITED2/RGCC/THBS1/PLAU/PLOD1/TGFBR2/CXCL12/PLOD2/RAMP2/POSTN/EPAS1/CAV1/AQP1/PTGIS	18
BP	GO:0022612	gland morphogenesis	10/325	124/18866	5.77192e-05	0.00118308	0.000893706	IGFBP5/SLC9A3R1/TGM2/SULF1/EPHA2/TGFBR2/PLXND1/SULF2/SEMA3C/CAV1	10
BP	GO:0046697	decidualization	5/325	25/18866	5.88736e-05	0.00119742	0.000904536	JUNB/GJA1/GJB2/TPPP3/PTGIS	5
BP	GO:0006898	receptor-mediated endocytosis	17/325	328/18866	5.90714e-05	0.00119742	0.000904536	SPARC/ANXA2/PDLIM7/HSPG2/SFRP4/HBB/SERPINE1/LRP1/TGFBR2/ACKR3/HBA2/RAMP2/RAB31/WDR54/CAV1/FOLR2/WASF1	17
BP	GO:0007566	embryo implantation	7/325	58/18866	5.97312e-05	0.00120414	0.000909613	IGFBP7/MMP2/GJA1/FBLN1/TGFBR2/TPPP3/PTGIS	7
BP	GO:0071260	cellular response to mechanical stimulus	8/325	79/18866	6.41693e-05	0.00128654	0.00097186	COL1A1/CNN2/GJA1/ENG/GADD45A/BAG3/WNT11/AQP1	8
BP	GO:0001837	epithelial to mesenchymal transition	11/325	152/18866	6.70201e-05	0.00133639	0.00100952	COL1A1/RGCC/ENG/SFRP2/RTN4/HEY2/TGFBR2/WNT11/PDPN/TGFB1I1/WWTR1	11
BP	GO:0030206	chondroitin sulfate biosynthetic process	5/325	26/18866	7.18684e-05	0.00141008	0.00106518	BGN/CHPF/DCN/CHST15/VCAN	5
BP	GO:0040037	negative regulation of fibroblast growth factor receptor signaling pathway	5/325	26/18866	7.18684e-05	0.00141008	0.00106518	THBS1/SULF1/GPC1/CREB3L1/SULF2	5
BP	GO:0042730	fibrinolysis	5/325	26/18866	7.18684e-05	0.00141008	0.00106518	ANXA2/THBS1/PLAU/SERPINE1/PLAUR	5
BP	GO:0048661	positive regulation of smooth muscle cell proliferation	9/325	103/18866	7.25818e-05	0.0014165	0.00107003	IGFBP5/JUN/MMP2/GJA1/THBS1/TGM2/ID2/TGFBR2/PDGFRB	9
BP	GO:0003214	cardiac left ventricle morphogenesis	4/325	14/18866	7.55006e-05	0.00145796	0.00110135	CPE/SFRP2/HEY2/TGFBR2	4
BP	GO:0035791	platelet-derived growth factor receptor-beta signaling pathway	4/325	14/18866	7.55006e-05	0.00145796	0.00110135	LRP1/PDGFRB/LOX/PDGFRL	4
BP	GO:0051346	negative regulation of hydrolase activity	21/325	473/18866	7.82557e-05	0.00149576	0.00112991	PEBP1/SERPINH1/ANXA2/TIMP2/CNN3/SERPINF1/THBS1/COL6A3/PPP1R1B/SFRP2/SERPINE1/LRP1/LXN/PPP1R15A/SLC39A14/PLAUR/PTX3/CRIM1/AQP1/ECM1/RGS2	21
BP	GO:0032231	regulation of actin filament bundle assembly	9/325	104/18866	7.82738e-05	0.00149576	0.00112991	S100A10/RGCC/ID1/SYNPO/SORBS3/WNT11/TPM1/SH3PXD2B/ASAP3	9
BP	GO:0010466	negative regulation of peptidase activity	15/325	272/18866	8.04056e-05	0.00152854	0.00115467	PEBP1/SERPINH1/ANXA2/TIMP2/SERPINF1/THBS1/COL6A3/SFRP2/SERPINE1/LRP1/LXN/PLAUR/CRIM1/AQP1/ECM1	15
BP	GO:0043433	negative regulation of DNA-binding transcription factor activity	12/325	183/18866	8.21108e-05	0.00155291	0.00117307	FOXJ1/BHLHE40/ID1/ID2/SFRP4/TRIB1/PIM1/ID3/GLIS2/MDFI/PELI1/PTGIS	12
BP	GO:0002685	regulation of leukocyte migration	13/325	212/18866	8.30251e-05	0.00156215	0.00118005	DUSP1/RARRES2/MMP14/THY1/CD99/THBS1/PLVAP/EMILIN1/SERPINE1/NBL1/CXCL14/CXCL12/ECM1	13
BP	GO:0036293	response to decreased oxygen levels	18/325	371/18866	8.40585e-05	0.00157352	0.00118865	EGR1/MMP2/MMP14/LMNA/CITED2/RGCC/THBS1/PLAU/PLOD1/TGFBR2/CXCL12/PLOD2/RAMP2/POSTN/EPAS1/CAV1/AQP1/PTGIS	18
BP	GO:0070372	regulation of ERK1 and ERK2 cascade	16/325	306/18866	8.76562e-05	0.00163254	0.00123323	DUSP1/FN1/JUN/SLC9A3R1/FBLN1/FGF18/CAVIN3/EMILIN1/EPHA2/LRP1/ACKR3/ERRFI1/PDGFRB/ATF3/F2R/CAMK2N1	16
BP	GO:0030038	contractile actin filament bundle assembly	9/325	106/18866	9.07883e-05	0.00167388	0.00126446	S100A10/ZYX/RGCC/ITGB5/SORBS3/WNT11/TPM1/SH3PXD2B/ASAP3	9
BP	GO:0043149	stress fiber assembly	9/325	106/18866	9.07883e-05	0.00167388	0.00126446	S100A10/ZYX/RGCC/ITGB5/SORBS3/WNT11/TPM1/SH3PXD2B/ASAP3	9
BP	GO:0048041	focal adhesion assembly	8/325	83/18866	9.14115e-05	0.00167694	0.00126677	S100A10/MMP14/THY1/FAM107A/THBS1/ACTN1/LRP1/CORO1C	8
BP	GO:0030168	platelet activation	11/325	158/18866	9.50121e-05	0.00173433	0.00131012	COL1A1/COL3A1/COL1A2/MYL9/FN1/HBB/COMP/PDPN/AXL/F2R/C1QTNF1	11
BP	GO:0030111	regulation of Wnt signaling pathway	18/325	375/18866	9.62635e-05	0.00174847	0.0013208	COL1A1/IGFBP4/EGR1/SLC9A3R1/CTHRC1/ITGA3/SULF1/SFRP4/SFRP2/LRP1/MDFI/IGFBP6/WNT11/SULF2/PLPP3/CAV1/WWTR1/DKK3	18
BP	GO:0010595	positive regulation of endothelial cell migration	10/325	132/18866	9.78035e-05	0.00175902	0.00132877	SPARC/RHOB/FGF18/THBS1/AAMP/WNT7A/RIN2/PLPP3/SMOC2/PLK2	10
BP	GO:0042476	odontogenesis	10/325	132/18866	9.78035e-05	0.00175902	0.00132877	COL1A1/COL1A2/HTRA1/SDC1/ID3/SERPINE1/FAM20C/FAM20A/AQP1/LAMB1	10
BP	GO:0043405	regulation of MAP kinase activity	17/325	342/18866	9.85083e-05	0.00176306	0.00133182	DUSP1/LPAR3/FGF18/THBS1/TRIB1/SFRP2/GADD45B/GADD45A/IGFBP6/PDGFRB/SMPD1/DUSP2/CAV1/ADAM9/F2R/AVPI1/RGS2	17
BP	GO:0061138	morphogenesis of a branching epithelium	12/325	187/18866	0.000100937	0.00179278	0.00135427	MMP14/SOCS3/COL4A1/CLIC4/TGM2/ENG/SULF1/SFRP2/EPHA2/TGFBR2/PLXND1/SEMA3C	12
BP	GO:0010721	negative regulation of cell development	17/325	343/18866	0.000102054	0.00179278	0.00135427	LGALS1/COL3A1/VIM/DPYSL3/THY1/FBLN1/ID1/ID2/WNT7A/RTN4/LRP1/PMP22/POSTN/SEMA3C/PLK2/CORO1C/RGS2	17
BP	GO:0051893	regulation of focal adhesion assembly	7/325	63/18866	0.000102123	0.00179278	0.00135427	S100A10/MMP14/THY1/FAM107A/THBS1/LRP1/CORO1C	7
BP	GO:0090109	regulation of cell-substrate junction assembly	7/325	63/18866	0.000102123	0.00179278	0.00135427	S100A10/MMP14/THY1/FAM107A/THBS1/LRP1/CORO1C	7
BP	GO:0007229	integrin-mediated signaling pathway	9/325	108/18866	0.00010494	0.00182476	0.00137843	COL3A1/ZYX/FN1/THY1/ITGB5/ITGA3/PLPP3/ITGA5/ADAM9	9
BP	GO:0032526	response to retinoic acid	9/325	108/18866	0.00010494	0.00182476	0.00137843	COL1A1/IGFBP7/DUSP1/SERPINF1/GJA1/GJB2/PDGFRB/WNT11/AQP1	9
BP	GO:0060135	maternal process involved in female pregnancy	7/325	64/18866	0.000112993	0.00195553	0.00147721	JUNB/GJA1/ITGA3/GJB2/TPPP3/PTGIS/RGS2	7
BP	GO:0030178	negative regulation of Wnt signaling pathway	13/325	219/18866	0.000115168	0.00197865	0.00149468	IGFBP4/EGR1/SLC9A3R1/CTHRC1/SFRP4/SFRP2/LRP1/MDFI/IGFBP6/WNT11/CAV1/WWTR1/DKK3	13
BP	GO:0001974	blood vessel remodeling	6/325	45/18866	0.000115408	0.00197865	0.00149468	BGN/TMBIM1/TGM2/EPAS1/SEMA3C/AXL	6
BP	GO:0003158	endothelium development	10/325	135/18866	0.000117956	0.00201292	0.00152057	RHOB/MYADM/GJA1/CLIC4/ID1/ENG/WNT7A/HEY2/PDPN/HEG1	10
BP	GO:0035265	organ growth	12/325	191/18866	0.00012336	0.00209541	0.00158288	GJA1/BASP1/PIM1/HEY2/TGFBR2/ANXA6/COMP/FBLN5/PDGFRB/ECM1/RGS2/HEG1	12
BP	GO:0060351	cartilage development involved in endochondral bone morphogenesis	5/325	29/18866	0.000124365	0.00210168	0.00158762	COL1A1/SERPINH1/TGFBR2/ANXA6/COMP	5
BP	GO:0031214	biomineral tissue development	11/325	163/18866	0.000125448	0.00210168	0.00158762	COL1A1/COL1A2/MGP/HEY2/FAM20C/KLF10/FAM20A/COMP/WNT11/LOX/ECM1	11
BP	GO:0110148	biomineralization	11/325	163/18866	0.000125448	0.00210168	0.00158762	COL1A1/COL1A2/MGP/HEY2/FAM20C/KLF10/FAM20A/COMP/WNT11/LOX/ECM1	11
BP	GO:0032570	response to progesterone	6/325	46/18866	0.000130816	0.00218165	0.00164803	FOS/THBS1/FOSB/GJB2/RAMP2/CAV1	6
BP	GO:0150116	regulation of cell-substrate junction organization	7/325	66/18866	0.000137555	0.00228366	0.00172508	S100A10/MMP14/THY1/FAM107A/THBS1/LRP1/CORO1C	7
BP	GO:0003279	cardiac septum development	9/325	114/18866	0.000158936	0.00262136	0.00198018	CITED2/ENG/ID2/HEY2/TGFBR2/PLXND1/WNT11/SEMA3C/HEG1	9
BP	GO:0007266	Rho protein signal transduction	10/325	140/18866	0.000159325	0.00262136	0.00198018	COL3A1/COL1A2/CDC42EP1/RHOB/ITGA3/PDGFRB/PDPN/KANK2/F2R/HEG1	10
BP	GO:0006029	proteoglycan metabolic process	8/325	90/18866	0.000161896	0.00265176	0.00200315	BGN/CHPF/DCN/SULF1/GPC1/SULF2/CHST15/VCAN	8
BP	GO:0043620	regulation of DNA-templated transcription in response to stress	9/325	115/18866	0.000169865	0.00276993	0.00209242	EGR1/JUN/CITED2/TCIM/BAG3/CREB3L1/EPAS1/KLF2/ATF3	9
BP	GO:0071850	mitotic cell cycle arrest	4/325	17/18866	0.000172322	0.00278374	0.00210285	DUSP1/RGCC/CDKN1A/GADD45A	4
BP	GO:0050650	chondroitin sulfate proteoglycan biosynthetic process	5/325	31/18866	0.000172988	0.00278374	0.00210285	BGN/CHPF/DCN/CHST15/VCAN	5
BP	GO:0098868	bone growth	5/325	31/18866	0.000172988	0.00278374	0.00210285	TGFBR2/ANXA6/COMP/FBLN5/ECM1	5
BP	GO:0070371	ERK1 and ERK2 cascade	16/325	325/18866	0.000175483	0.00281157	0.00212387	DUSP1/FN1/JUN/SLC9A3R1/FBLN1/FGF18/CAVIN3/EMILIN1/EPHA2/LRP1/ACKR3/ERRFI1/PDGFRB/ATF3/F2R/CAMK2N1	16
BP	GO:0001935	endothelial cell proliferation	12/325	199/18866	0.000181249	0.00289131	0.00218411	SPARC/JUN/MMP14/GJA1/RGCC/THBS1/SULF1/EPHA2/CXCL12/NR4A1/CAV1/ECM1	12
BP	GO:0071230	cellular response to amino acid stimulus	7/325	69/18866	0.000182355	0.00289636	0.00218792	COL1A1/COL3A1/COL1A2/COL6A1/MMP2/COL4A1/COL5A2	7
BP	GO:0003012	muscle system process	20/325	467/18866	0.00018679	0.00294494	0.00222462	MYL9/VIM/IGFBP5/ACTA2/GJA1/LMNA/TPM2/ITGB5/CALD1/SULF1/HEY2/ANXA6/ERRFI1/COMP/SORBS3/SULF2/CAV1/TPM1/F2R/RGS2	20
BP	GO:0061383	trabecula morphogenesis	6/325	49/18866	0.000187019	0.00294494	0.00222462	COL1A1/MMP2/ENG/HEY2/FHL2/HEG1	6
BP	GO:0031032	actomyosin structure organization	12/325	200/18866	0.000189899	0.00296485	0.00223966	S100A10/ZYX/CNN3/CNN2/RGCC/ITGB5/SORBS3/PDGFRB/WNT11/TPM1/SH3PXD2B/ASAP3	12
BP	GO:1901888	regulation of cell junction assembly	12/325	200/18866	0.000189899	0.00296485	0.00223966	S100A10/MMP14/THY1/GJA1/FAM107A/THBS1/THBS2/WNT7A/EPHA2/LRP1/CAV1/CORO1C	12
BP	GO:0043687	post-translational protein modification	17/325	363/18866	0.000200759	0.00311638	0.00235413	LGALS1/IGFBP7/IGFBP4/FN1/IGFBP5/MFGE8/SOCS3/IGFBP3/MXRA8/CALU/SPARCL1/FSTL1/FAM20C/SDC2/EPAS1/VCAN/LAMB1	17
BP	GO:0071295	cellular response to vitamin	5/325	32/18866	0.000202153	0.00311638	0.00235413	COL1A1/PIM1/POSTN/KANK2/FOLR2	5
BP	GO:1901889	negative regulation of cell junction assembly	5/325	32/18866	0.000202153	0.00311638	0.00235413	MMP14/FAM107A/THBS1/LRP1/CORO1C	5
BP	GO:0008543	fibroblast growth factor receptor signaling pathway	9/325	118/18866	0.000206477	0.00316973	0.00239442	FGF18/THBS1/SULF1/GPC1/GALNT3/FAM20C/CREB3L1/SULF2/SMOC2	9
BP	GO:0030195	negative regulation of blood coagulation	6/325	50/18866	0.000209477	0.00320238	0.00241909	ANXA2/THBS1/PLAU/SERPINE1/PLAUR/C1QTNF1	6
BP	GO:0051591	response to cAMP	8/325	94/18866	0.000219083	0.00333534	0.00251953	COL1A1/SPARC/DUSP1/FOS/IGFBP5/SDC1/FOSB/AQP1	8
BP	GO:0071675	regulation of mononuclear cell migration	6/325	51/18866	0.000234008	0.00354783	0.00268005	DUSP1/RARRES2/THBS1/SERPINE1/NBL1/CXCL12	6
BP	GO:0032496	response to lipopolysaccharide	16/325	334/18866	0.000238882	0.00360683	0.00272461	SPARC/VIM/ZFP36/FOS/GJA1/DCN/LOXL1/TRIB1/SERPINE1/GNG12/GJB2/AXL/ADAM9/PELI1/F2R/PLSCR4	16
BP	GO:0045861	negative regulation of proteolysis	17/325	369/18866	0.000243306	0.00365857	0.0027637	PEBP1/SERPINH1/ANXA2/TIMP2/GAS1/SERPINF1/THBS1/COL6A3/SFRP2/SERPINE1/LRP1/LXN/PLAUR/CRIM1/AQP1/ECM1/CAMK2N1	17
BP	GO:0051496	positive regulation of stress fiber assembly	6/325	52/18866	0.000260744	0.00390478	0.00294969	S100A10/RGCC/SORBS3/WNT11/TPM1/SH3PXD2B	6
BP	GO:0060070	canonical Wnt signaling pathway	16/325	339/18866	0.000282039	0.00419879	0.00317179	COL1A1/IGFBP4/EGR1/SLC9A3R1/CTHRC1/SDC1/SFRP4/SFRP2/WNT7A/IGFBP6/WNT11/SULF2/PLPP3/CAV1/WWTR1/DKK3	16
BP	GO:1903036	positive regulation of response to wounding	7/325	74/18866	0.000282666	0.00419879	0.00317179	THBS1/SERPINE1/LRP1/PDPN/PLPP3/SMOC2/F2R	7
BP	GO:1900024	regulation of substrate adhesion-dependent cell spreading	6/325	53/18866	0.000289823	0.00428775	0.00323898	S100A10/MYADM/FBLN1/POSTN/PDPN/CORO1C	6
BP	GO:0043627	response to estrogen	7/325	75/18866	0.00030723	0.00450891	0.00340605	SLC34A2/MMP14/CITED2/WNT7A/TGFBR2/PDGFRB/CAV1	7
BP	GO:0048844	artery morphogenesis	7/325	75/18866	0.00030723	0.00450891	0.00340605	COL3A1/ENG/HEY2/LRP1/COMP/PDGFRB/WNT11	7
BP	GO:0035909	aorta morphogenesis	5/325	35/18866	0.0003124	0.00455509	0.00344094	COL3A1/ENG/HEY2/LRP1/PDGFRB	5
BP	GO:0010717	regulation of epithelial to mesenchymal transition	8/325	99/18866	0.00031286	0.00455509	0.00344094	COL1A1/RGCC/ENG/SFRP2/TGFBR2/PDPN/TGFB1I1/WWTR1	8
BP	GO:0003014	renal system process	9/325	125/18866	0.000317973	0.00461123	0.00348335	SLC9A3R1/GJA1/ITGA3/SULF1/HBB/SULF2/MCAM/F2R/AQP1	9
BP	GO:0055001	muscle cell development	11/325	183/18866	0.000343737	0.00496319	0.00374922	LMNA/SDC1/ENG/HEY2/COMP/RAMP2/FHL2/PDGFRB/LOX/TPM1/RGS2	11
BP	GO:0010977	negative regulation of neuron projection development	10/325	154/18866	0.000344948	0.00496319	0.00374922	LGALS1/VIM/DPYSL3/THY1/ID1/RTN4/LRP1/PMP22/SEMA3C/PLK2	10
BP	GO:0050819	negative regulation of coagulation	6/325	55/18866	0.000355581	0.00506742	0.00382795	ANXA2/THBS1/PLAU/SERPINE1/PLAUR/C1QTNF1	6
BP	GO:0001569	branching involved in blood vessel morphogenesis	5/325	36/18866	0.000357717	0.00506742	0.00382795	COL4A1/ENG/SFRP2/TGFBR2/PLXND1	5
BP	GO:0001893	maternal placenta development	5/325	36/18866	0.000357717	0.00506742	0.00382795	JUNB/GJA1/GJB2/TPPP3/PTGIS	5
BP	GO:0034405	response to fluid shear stress	5/325	36/18866	0.000357717	0.00506742	0.00382795	GJA1/CITED2/PDGFRB/KLF2/ADAM9	5
BP	GO:0090090	negative regulation of canonical Wnt signaling pathway	11/325	184/18866	0.000360093	0.00508146	0.00383856	IGFBP4/EGR1/SLC9A3R1/CTHRC1/SFRP4/SFRP2/IGFBP6/WNT11/CAV1/WWTR1/DKK3	11
BP	GO:0060411	cardiac septum morphogenesis	7/325	77/18866	0.000361494	0.00508169	0.00383873	CITED2/ENG/ID2/HEY2/TGFBR2/WNT11/SEMA3C	7
BP	GO:0061045	negative regulation of wound healing	7/325	78/18866	0.000391363	0.00547639	0.00413689	ANXA2/GJA1/THBS1/PLAU/SERPINE1/PLAUR/C1QTNF1	7
BP	GO:0050732	negative regulation of peptidyl-tyrosine phosphorylation	6/325	56/18866	0.000392557	0.00547639	0.00413689	SOCS3/THY1/SFRP2/ERRFI1/GPRC5A/CAV1	6
BP	GO:0060428	lung epithelium development	5/325	37/18866	0.000407832	0.00566793	0.00428158	FOXJ1/RCN3/SPDEF/ERRFI1/KLF2	5
BP	GO:1903055	positive regulation of extracellular matrix organization	4/325	21/18866	0.000410395	0.00568204	0.00429224	FSCN1/RGCC/EMILIN1/PDPN	4
BP	GO:0070373	negative regulation of ERK1 and ERK2 cascade	7/325	79/18866	0.000423174	0.00583693	0.00440925	DUSP1/SLC9A3R1/FBLN1/EMILIN1/ERRFI1/ATF3/CAMK2N1	7
BP	GO:0031345	negative regulation of cell projection organization	11/325	188/18866	0.000432213	0.00593928	0.00448656	LGALS1/VIM/DPYSL3/THY1/ITGA3/ID1/RTN4/LRP1/PMP22/SEMA3C/PLK2	11
BP	GO:0007163	establishment or maintenance of cell polarity	12/325	220/18866	0.000453319	0.00620607	0.00468809	RHOB/FSCN1/SLC9A3R1/FOXJ1/GJA1/LMNA/CLIC4/AMOTL2/WNT7A/RND3/WNT11/AQP1	12
BP	GO:0048009	insulin-like growth factor receptor signaling pathway	5/325	38/18866	0.000463066	0.00631595	0.0047711	IGFBP4/IGFBP5/IGFBP3/IGFBP6/CRIM1	5
BP	GO:0031668	cellular response to extracellular stimulus	13/325	253/18866	0.000469566	0.00638088	0.00482015	COL1A1/FOS/JUN/FAM107A/SFRP2/CDKN1A/PIM1/KLF10/POSTN/ATF3/AXL/KANK2/FOLR2	13
BP	GO:0002237	response to molecule of bacterial origin	16/325	356/18866	0.000483105	0.00654064	0.00494083	SPARC/VIM/ZFP36/FOS/GJA1/DCN/LOXL1/TRIB1/SERPINE1/GNG12/GJB2/AXL/ADAM9/PELI1/F2R/PLSCR4	16
BP	GO:2000379	positive regulation of reactive oxygen species metabolic process	8/325	106/18866	0.000496826	0.00670168	0.00506248	THBS1/HBB/CDKN1A/GADD45A/TGFBR2/PDGFRB/KLF2/PTX3	8
BP	GO:0072593	reactive oxygen species metabolic process	14/325	288/18866	0.000500757	0.00672318	0.00507872	THBS1/PXDN/HBB/CDKN1A/GADD45A/TGFBR2/HBA2/FBLN5/PDGFRB/KLF2/CAV1/PTX3/SH3PXD2B/PTGIS	14
BP	GO:0090101	negative regulation of transmembrane receptor protein serine/threonine kinase signaling pathway	9/325	133/18866	0.000502085	0.00672318	0.00507872	HTRA1/EMILIN1/SFRP2/NBL1/TGFBR2/PMEPA1/CAV1/TGFB1I1/HTRA3	9
BP	GO:0048008	platelet-derived growth factor receptor signaling pathway	6/325	59/18866	0.000521745	0.00691237	0.00522163	SLC9A3R1/LRP1/PDGFRB/CSRNP1/LOX/PDGFRL	6
BP	GO:0071385	cellular response to glucocorticoid stimulus	6/325	59/18866	0.000521745	0.00691237	0.00522163	ZFP36/SERPINF1/FAM107A/GJB2/ERRFI1/AQP1	6
BP	GO:0030099	myeloid cell differentiation	18/325	431/18866	0.000523162	0.00691237	0.00522163	JUNB/MYL9/ZFP36/FOS/JUN/ANXA2/THBS1/ACTN1/ID2/MAFB/TRIB1/EPHA2/FAM20C/TGFBR2/KLF10/EPAS1/KLF2/LOX	18
BP	GO:0030204	chondroitin sulfate metabolic process	5/325	39/18866	0.00052375	0.00691237	0.00522163	BGN/CHPF/DCN/CHST15/VCAN	5
BP	GO:0062197	cellular response to chemical stress	16/325	360/18866	0.000545238	0.00717017	0.00541638	FOS/JUN/MMP2/RHOB/GPX8/GJB2/ERRFI1/EPAS1/FBLN5/PDGFRB/KLF2/EFHD1/AXL/CAV1/TPM1/AQP1	16
BP	GO:0032836	glomerular basement membrane development	3/325	10/18866	0.000555606	0.00728042	0.00549966	SULF1/SULF2/NID1	3
BP	GO:0042493	response to drug	17/325	397/18866	0.000562217	0.00734083	0.0055453	COL1A1/LGALS1/S100A10/FOS/TIMP2/ITGA3/THBS1/ENG/SFRP2/CDKN1A/TGFBR2/FOSB/SMPD1/SEMA3C/LOX/ADAM9/AQP1	17
BP	GO:0010951	negative regulation of endopeptidase activity	13/325	258/18866	0.000564533	0.00734494	0.0055484	PEBP1/SERPINH1/ANXA2/TIMP2/SERPINF1/THBS1/COL6A3/SFRP2/SERPINE1/LXN/PLAUR/CRIM1/AQP1	13
BP	GO:0048145	regulation of fibroblast proliferation	7/325	83/18866	0.000571674	0.00741156	0.00559873	FN1/JUN/ANXA2/FOSL2/CDKN1A/PDGFRB/AQP1	7
BP	GO:0006936	muscle contraction	16/325	362/18866	0.000578794	0.00747744	0.00564849	MYL9/VIM/ACTA2/GJA1/TPM2/ITGB5/CALD1/SULF1/ANXA6/COMP/SORBS3/SULF2/CAV1/TPM1/F2R/RGS2	16
BP	GO:0072215	regulation of metanephros development	4/325	23/18866	0.000590928	0.00760742	0.00574668	EGR1/BASP1/PDGFRB/WWTR1	4
BP	GO:0043618	regulation of transcription from RNA polymerase II promoter in response to stress	8/325	109/18866	0.000598684	0.00768033	0.00580175	EGR1/JUN/CITED2/BAG3/CREB3L1/EPAS1/KLF2/ATF3	8
BP	GO:0048144	fibroblast proliferation	7/325	84/18866	0.000614595	0.00785697	0.00593519	FN1/JUN/ANXA2/FOSL2/CDKN1A/PDGFRB/AQP1	7
BP	GO:0090303	positive regulation of wound healing	6/325	61/18866	0.000624731	0.00795881	0.00601212	THBS1/SERPINE1/PDPN/PLPP3/SMOC2/F2R	6
BP	GO:0010038	response to metal ion	16/325	366/18866	0.000651241	0.00826783	0.00624556	SPARC/JUNB/DUSP1/FOS/JUN/SERPINF1/CYBRD1/SDC1/CLIC4/THBS1/ID2/FOSB/CAV1/SLC39A13/ADAM9/AQP1	16
BP	GO:0032092	positive regulation of protein binding	7/325	85/18866	0.000660035	0.00829994	0.00626981	ANXA2/CTHRC1/LRP1/PLXND1/RAMP2/CAV1/PLK2	7
BP	GO:0071214	cellular response to abiotic stimulus	15/325	331/18866	0.000661641	0.00829994	0.00626981	COL1A1/EGR1/RHOB/CNN2/GJA1/MFAP4/ENG/SFRP2/CDKN1A/GADD45A/BAG3/ERRFI1/WNT11/EFHD1/AQP1	15
BP	GO:0104004	cellular response to environmental stimulus	15/325	331/18866	0.000661641	0.00829994	0.00626981	COL1A1/EGR1/RHOB/CNN2/GJA1/MFAP4/ENG/SFRP2/CDKN1A/GADD45A/BAG3/ERRFI1/WNT11/EFHD1/AQP1	15
BP	GO:2000826	regulation of heart morphogenesis	5/325	41/18866	0.000662819	0.00829994	0.00626981	ENG/PIM1/TGFBR2/WNT11/SEMA3C	5
BP	GO:0051098	regulation of binding	16/325	367/18866	0.000670519	0.00836781	0.00632108	S100A10/JUN/ANXA2/CTHRC1/ID1/ID2/CDKN1A/HEY2/LRP1/PLXND1/MDFI/RAMP2/PLAUR/LOX/CAV1/PLK2	16
BP	GO:0070527	platelet aggregation	6/325	62/18866	0.000681797	0.00845105	0.00638396	MYL9/FN1/HBB/COMP/PDPN/C1QTNF1	6
BP	GO:0071384	cellular response to corticosteroid stimulus	6/325	62/18866	0.000681797	0.00845105	0.00638396	ZFP36/SERPINF1/FAM107A/GJB2/ERRFI1/AQP1	6
BP	GO:0048738	cardiac muscle tissue development	12/325	231/18866	0.000698898	0.00858423	0.00648457	GJA1/LMNA/ENG/ID2/PIM1/HEY2/TGFBR2/FHL2/PDGFRB/TPM1/RGS2/HEG1	12
BP	GO:0030325	adrenal gland development	4/325	24/18866	0.00069956	0.00858423	0.00648457	CITED2/PDGFRB/WNT11/DKK3	4
BP	GO:0062009	secondary palate development	4/325	24/18866	0.00069956	0.00858423	0.00648457	WNT7A/TGFBR2/WNT11/LRRC32	4
BP	GO:2000377	regulation of reactive oxygen species metabolic process	11/325	200/18866	0.000724925	0.00886583	0.00669729	THBS1/HBB/CDKN1A/GADD45A/TGFBR2/FBLN5/PDGFRB/KLF2/CAV1/PTX3/PTGIS	11
BP	GO:0034614	cellular response to reactive oxygen species	10/325	170/18866	0.000749648	0.00907306	0.00685383	FOS/JUN/MMP2/RHOB/FBLN5/PDGFRB/KLF2/AXL/TPM1/AQP1	10
BP	GO:0032060	bleb assembly	3/325	11/18866	0.000754234	0.00907306	0.00685383	LPAR3/EMP1/PMP22	3
BP	GO:0043589	skin morphogenesis	3/325	11/18866	0.000754234	0.00907306	0.00685383	COL1A1/COL1A2/ERRFI1	3
BP	GO:0090269	fibroblast growth factor production	3/325	11/18866	0.000754234	0.00907306	0.00685383	RGCC/WNT11/HEG1	3
BP	GO:0090270	regulation of fibroblast growth factor production	3/325	11/18866	0.000754234	0.00907306	0.00685383	RGCC/WNT11/HEG1	3
BP	GO:0030512	negative regulation of transforming growth factor beta receptor signaling pathway	7/325	87/18866	0.000758892	0.00909926	0.00687362	HTRA1/EMILIN1/TGFBR2/PMEPA1/CAV1/TGFB1I1/HTRA3	7
BP	GO:0030856	regulation of epithelial cell differentiation	10/325	171/18866	0.000784327	0.00937361	0.00708086	ZFP36/FOXJ1/CTSK/ID1/SFRP4/SERPINE1/HEY2/ERRFI1/CAV1/WWTR1	10
BP	GO:1902903	regulation of supramolecular fiber organization	16/325	373/18866	0.00079674	0.00949104	0.00716957	S100A10/AEBP1/CDC42EP1/MYADM/RGCC/ID1/EMILIN1/MID1IP1/SYNPO/CXCL12/SORBS3/WNT11/TPM1/SH3PXD2B/ASAP3/WASF1	16
BP	GO:0002687	positive regulation of leukocyte migration	9/325	142/18866	0.000805584	0.0095627	0.00722371	RARRES2/MMP14/THY1/CD99/THBS1/PLVAP/SERPINE1/CXCL14/CXCL12	9
BP	GO:0001885	endothelial cell development	6/325	64/18866	0.000807969	0.0095627	0.00722371	MYADM/CLIC4/ID1/ENG/WNT7A/HEG1	6
BP	GO:0045444	fat cell differentiation	12/325	235/18866	0.000812191	0.00958176	0.00723811	ZFP36/RARRES2/MMP11/ID2/MAFB/SFRP2/PIM1/NR4A1/TGFB1I1/SH3PXD2B/WWTR1/RGS2	12
BP	GO:0045992	negative regulation of embryonic development	4/325	25/18866	0.000821595	0.00966164	0.00729845	COL5A1/SULF1/SFRP2/COL5A2	4
BP	GO:0010470	regulation of gastrulation	5/325	43/18866	0.000827819	0.00970373	0.00733024	MYADM/GJA1/COL5A1/SFRP2/COL5A2	5
BP	GO:0060560	developmental growth involved in morphogenesis	12/325	236/18866	0.000842793	0.0098478	0.00743907	FN1/LPAR3/SFRP2/RTN4/LRP1/TGFBR2/NDN/CXCL12/POSTN/WNT11/SEMA3C/WASF1	12
BP	GO:0045598	regulation of fat cell differentiation	9/325	143/18866	0.000846958	0.00986505	0.0074521	ZFP36/RARRES2/MMP11/ID2/SFRP2/PIM1/TGFB1I1/SH3PXD2B/WWTR1	9
BP	GO:1903845	negative regulation of cellular response to transforming growth factor beta stimulus	7/325	89/18866	0.000869105	0.010091	0.00762277	HTRA1/EMILIN1/TGFBR2/PMEPA1/CAV1/TGFB1I1/HTRA3	7
BP	GO:0031670	cellular response to nutrient	5/325	44/18866	0.00092094	0.0106256	0.0080266	COL1A1/PIM1/POSTN/KANK2/FOLR2	5
BP	GO:0050654	chondroitin sulfate proteoglycan metabolic process	5/325	44/18866	0.00092094	0.0106256	0.0080266	BGN/CHPF/DCN/CHST15/VCAN	5
BP	GO:0032922	circadian regulation of gene expression	6/325	66/18866	0.000951434	0.0107457	0.00811734	EGR1/BHLHE40/CAVIN3/ID1/ID2/ID3	6
BP	GO:0030282	bone mineralization	8/325	117/18866	0.000954752	0.0107457	0.00811734	COL1A2/MGP/FAM20C/KLF10/COMP/WNT11/LOX/ECM1	8
BP	GO:0045446	endothelial cell differentiation	8/325	117/18866	0.000954752	0.0107457	0.00811734	MYADM/CLIC4/ID1/ENG/WNT7A/HEY2/PDPN/HEG1	8
BP	GO:1904019	epithelial cell apoptotic process	8/325	117/18866	0.000954752	0.0107457	0.00811734	ZFP36/RGCC/THBS1/SFRP4/SERPINE1/TGFBR2/RAMP2/CD248	8
BP	GO:0031579	membrane raft organization	4/325	26/18866	0.000957909	0.0107457	0.00811734	S100A10/ANXA2/MYADM/CAV1	4
BP	GO:0043567	regulation of insulin-like growth factor receptor signaling pathway	4/325	26/18866	0.000957909	0.0107457	0.00811734	IGFBP4/IGFBP5/IGFBP3/IGFBP6	4
BP	GO:0060343	trabecula formation	4/325	26/18866	0.000957909	0.0107457	0.00811734	COL1A1/MMP2/HEY2/FHL2	4
BP	GO:0090025	regulation of monocyte chemotaxis	4/325	26/18866	0.000957909	0.0107457	0.00811734	DUSP1/SERPINE1/NBL1/CXCL12	4
BP	GO:0001656	metanephros development	7/325	91/18866	0.000991572	0.0107457	0.00811734	EGR1/FOXJ1/ID2/BASP1/ID3/PDGFRB/WWTR1	7
BP	GO:0051492	regulation of stress fiber assembly	7/325	91/18866	0.000991572	0.0107457	0.00811734	S100A10/RGCC/SORBS3/WNT11/TPM1/SH3PXD2B/ASAP3	7
BP	GO:0001765	membrane raft assembly	3/325	12/18866	0.000992856	0.0107457	0.00811734	S100A10/ANXA2/CAV1	3
BP	GO:0014745	negative regulation of muscle adaptation	3/325	12/18866	0.000992856	0.0107457	0.00811734	IGFBP5/LMNA/ERRFI1	3
BP	GO:0030208	dermatan sulfate biosynthetic process	3/325	12/18866	0.000992856	0.0107457	0.00811734	BGN/DCN/VCAN	3
BP	GO:0038063	collagen-activated tyrosine kinase receptor signaling pathway	3/325	12/18866	0.000992856	0.0107457	0.00811734	COL1A1/COL4A2/COL4A1	3
BP	GO:0055015	ventricular cardiac muscle cell development	3/325	12/18866	0.000992856	0.0107457	0.00811734	LMNA/HEY2/FHL2	3
BP	GO:0055062	phosphate ion homeostasis	3/325	12/18866	0.000992856	0.0107457	0.00811734	SLC34A2/SLC9A3R1/SFRP4	3
BP	GO:0060856	establishment of blood-brain barrier	3/325	12/18866	0.000992856	0.0107457	0.00811734	MXRA8/ENG/WNT7A	3
BP	GO:0070278	extracellular matrix constituent secretion	3/325	12/18866	0.000992856	0.0107457	0.00811734	RGCC/ENG/CREB3L1	3
BP	GO:0072505	divalent inorganic anion homeostasis	3/325	12/18866	0.000992856	0.0107457	0.00811734	SLC34A2/SLC9A3R1/SFRP4	3
BP	GO:0072506	trivalent inorganic anion homeostasis	3/325	12/18866	0.000992856	0.0107457	0.00811734	SLC34A2/SLC9A3R1/SFRP4	3
BP	GO:0097201	negative regulation of transcription from RNA polymerase II promoter in response to stress	3/325	12/18866	0.000992856	0.0107457	0.00811734	JUN/CITED2/BAG3	3
BP	GO:0060412	ventricular septum morphogenesis	5/325	45/18866	0.00102163	0.0110246	0.00832804	CITED2/ID2/HEY2/TGFBR2/WNT11	5
BP	GO:0007043	cell-cell junction assembly	9/325	147/18866	0.0010301	0.0110834	0.00837248	FSCN1/GJA1/CLDN16/EPHA2/GJB2/RAMP2/WNT11/CAV1/HEG1	9
BP	GO:0007265	Ras protein signal transduction	15/325	346/18866	0.0010362	0.0111164	0.00839739	COL3A1/COL1A2/JUN/CDC42EP1/RHOB/TIMP2/ITGA3/CDKN1A/PDGFRB/PDPN/KANK2/PLK2/F2R/WASF1/HEG1	15
BP	GO:0060326	cell chemotaxis	14/325	311/18866	0.00105738	0.0113106	0.00854406	DUSP1/RARRES2/FGF18/THBS1/SERPINE1/EPHA2/NBL1/CXCL14/ACKR3/CXCL12/PDGFRB/NR4A1/LOX/SMOC2	14
BP	GO:0002573	myeloid leukocyte differentiation	11/325	210/18866	0.00108043	0.0114638	0.00865981	JUNB/FOS/JUN/ANXA2/ID2/MAFB/TRIB1/EPHA2/FAM20C/TGFBR2/KLF10	11
BP	GO:0071901	negative regulation of protein serine/threonine kinase activity	9/325	148/18866	0.00108057	0.0114638	0.00865981	DUSP1/SFRP2/CDKN1A/GADD45A/SMPD1/DUSP2/CAV1/RGS2/HEG1	9
BP	GO:0001654	eye development	16/325	384/18866	0.00108108	0.0114638	0.00865981	VIM/JUN/THY1/SERPINF1/COL4A1/CLIC4/COL5A1/WNT7A/EPHA2/COL5A2/TGFBR2/MFAP5/PDGFRB/EFEMP1/SH3PXD2B/COL8A2	16
BP	GO:0003416	endochondral bone growth	4/325	27/18866	0.00110938	0.01173	0.00886089	TGFBR2/ANXA6/COMP/ECM1	4
BP	GO:0043491	protein kinase B signaling	13/325	278/18866	0.00112304	0.0118064	0.00891863	IGFBP5/SLC9A3R1/RCN3/FGF18/THBS1/CAVIN3/ENG/EPHA2/RTN4/PDGFRB/LOX/AXL/C1QTNF1	13
BP	GO:0110053	regulation of actin filament organization	13/325	278/18866	0.00112304	0.0118064	0.00891863	S100A10/CDC42EP1/MYADM/RGCC/ID1/SYNPO/CXCL12/SORBS3/WNT11/TPM1/SH3PXD2B/ASAP3/WASF1	13
BP	GO:1903035	negative regulation of response to wounding	7/325	93/18866	0.00112722	0.0118165	0.00892624	ANXA2/GJA1/THBS1/PLAU/SERPINE1/PLAUR/C1QTNF1	7
BP	GO:0030278	regulation of ossification	11/325	212/18866	0.00116644	0.0121928	0.00921052	IGFBP5/CTHRC1/MGP/ID1/PDLIM7/ID2/SFRP2/ID3/FAM20C/COMP/ECM1	11
BP	GO:0002065	columnar/cuboidal epithelial cell differentiation	8/325	121/18866	0.00118747	0.0123683	0.00934307	SLC9A3R1/CDKN1A/SERPINE1/SPDEF/HEY2/FAM20C/WDR77/WNT11	8
BP	GO:0043588	skin development	17/325	425/18866	0.00118997	0.0123683	0.00934307	COL1A1/COL3A1/COL1A2/ZFP36/IGFBP5/KRT17/FOSL2/CLIC4/COL5A1/CTSK/ITGA3/EPHA2/COL5A2/ERRFI1/COMP/PALLD/ADAM9	17
BP	GO:1904035	regulation of epithelial cell apoptotic process	7/325	94/18866	0.00120029	0.0124403	0.00939745	ZFP36/RGCC/THBS1/SFRP4/SERPINE1/RAMP2/CD248	7
BP	GO:0150063	visual system development	16/325	388/18866	0.00120386	0.0124421	0.00939885	VIM/JUN/THY1/SERPINF1/COL4A1/CLIC4/COL5A1/WNT7A/EPHA2/COL5A2/TGFBR2/MFAP5/PDGFRB/EFEMP1/SH3PXD2B/COL8A2	16
BP	GO:0030574	collagen catabolic process	5/325	47/18866	0.00124723	0.0128541	0.00971008	MMP2/MMP14/CTSK/MMP11/MRC2	5
BP	GO:0048638	regulation of developmental growth	15/325	353/18866	0.00126461	0.0128705	0.00972243	FN1/GJA1/LPAR3/BASP1/SFRP2/CDKN1A/PIM1/RTN4/HEY2/LRP1/TGFBR2/CXCL12/SEMA3C/SH3PXD2B/RGS2	15
BP	GO:0016264	gap junction assembly	3/325	13/18866	0.00127431	0.0128705	0.00972243	GJA1/GJB2/CAV1	3
BP	GO:0030205	dermatan sulfate metabolic process	3/325	13/18866	0.00127431	0.0128705	0.00972243	BGN/DCN/VCAN	3
BP	GO:0043568	positive regulation of insulin-like growth factor receptor signaling pathway	3/325	13/18866	0.00127431	0.0128705	0.00972243	IGFBP4/IGFBP5/IGFBP3	3
BP	GO:0051764	actin crosslink formation	3/325	13/18866	0.00127431	0.0128705	0.00972243	DPYSL3/MARCKS/ACTN1	3
BP	GO:1900025	negative regulation of substrate adhesion-dependent cell spreading	3/325	13/18866	0.00127431	0.0128705	0.00972243	FBLN1/POSTN/CORO1C	3
BP	GO:0030194	positive regulation of blood coagulation	4/325	28/18866	0.00127688	0.0128705	0.00972243	THBS1/SERPINE1/PDPN/F2R	4
BP	GO:1900048	positive regulation of hemostasis	4/325	28/18866	0.00127688	0.0128705	0.00972243	THBS1/SERPINE1/PDPN/F2R	4
BP	GO:0006986	response to unfolded protein	10/325	183/18866	0.00131381	0.0132065	0.00997621	SERPINH1/LMNA/THBS1/KDELR3/PPP1R15A/BAG3/COMP/CREB3L1/ATF3/CREB3L4	10
BP	GO:0001936	regulation of endothelial cell proliferation	10/325	184/18866	0.00136862	0.0136508	0.0103119	SPARC/JUN/GJA1/RGCC/THBS1/SULF1/CXCL12/NR4A1/CAV1/ECM1	10
BP	GO:0033628	regulation of cell adhesion mediated by integrin	5/325	48/18866	0.00137289	0.0136508	0.0103119	PLAU/SFRP2/SERPINE1/EPHA2/ADAM9	5
BP	GO:0035088	establishment or maintenance of apical/basal cell polarity	5/325	48/18866	0.00137289	0.0136508	0.0103119	FSCN1/SLC9A3R1/FOXJ1/CLIC4/WNT11	5
BP	GO:0061245	establishment or maintenance of bipolar cell polarity	5/325	48/18866	0.00137289	0.0136508	0.0103119	FSCN1/SLC9A3R1/FOXJ1/CLIC4/WNT11	5
BP	GO:0048880	sensory system development	16/325	394/18866	0.00141004	0.0139822	0.0105622	VIM/JUN/THY1/SERPINF1/COL4A1/CLIC4/COL5A1/WNT7A/EPHA2/COL5A2/TGFBR2/MFAP5/PDGFRB/EFEMP1/SH3PXD2B/COL8A2	16
BP	GO:0050820	positive regulation of coagulation	4/325	29/18866	0.00146128	0.0144124	0.0108872	THBS1/SERPINE1/PDPN/F2R	4
BP	GO:0061099	negative regulation of protein tyrosine kinase activity	4/325	29/18866	0.00146128	0.0144124	0.0108872	THY1/ERRFI1/GPRC5A/CAV1	4
BP	GO:0045600	positive regulation of fat cell differentiation	6/325	72/18866	0.00150121	0.0147666	0.0111547	ZFP36/RARRES2/ID2/SFRP2/PIM1/SH3PXD2B	6
BP	GO:0051896	regulation of protein kinase B signaling	12/325	253/18866	0.00152948	0.0149339	0.0112811	IGFBP5/SLC9A3R1/RCN3/FGF18/THBS1/CAVIN3/ENG/EPHA2/RTN4/PDGFRB/AXL/C1QTNF1	12
BP	GO:0010771	negative regulation of cell morphogenesis involved in differentiation	7/325	98/18866	0.00153043	0.0149339	0.0112811	THY1/FBLN1/ID1/RTN4/POSTN/SEMA3C/CORO1C	7
BP	GO:0030316	osteoclast differentiation	7/325	98/18866	0.00153043	0.0149339	0.0112811	JUNB/FOS/ANXA2/MAFB/EPHA2/FAM20C/KLF10	7
BP	GO:0008217	regulation of blood pressure	10/325	187/18866	0.00154432	0.0150294	0.0113533	COL1A2/ACTA2/GJA1/ID2/HBB/RAMP2/POSTN/ANPEP/TPM1/F2R	10
BP	GO:0008360	regulation of cell shape	9/325	156/18866	0.00156061	0.0151478	0.0114427	FN1/CDC42EP1/RHOB/SLC9A3R1/FBLIM1/PLXND1/RND3/PDPN/TPM1	9
BP	GO:2000027	regulation of animal organ morphogenesis	12/325	254/18866	0.00158115	0.0152995	0.0115573	CTHRC1/CITED2/ENG/BASP1/SULF1/SFRP2/PIM1/WNT7A/TGFBR2/WNT11/SULF2/SEMA3C	12
BP	GO:0001886	endothelial cell morphogenesis	3/325	14/18866	0.00160126	0.0152995	0.0115573	CLIC4/ID1/HEG1	3
BP	GO:0003413	chondrocyte differentiation involved in endochondral bone morphogenesis	3/325	14/18866	0.00160126	0.0152995	0.0115573	SERPINH1/TGFBR2/ANXA6	3
BP	GO:0030207	chondroitin sulfate catabolic process	3/325	14/18866	0.00160126	0.0152995	0.0115573	BGN/DCN/VCAN	3
BP	GO:0070307	lens fiber cell development	3/325	14/18866	0.00160126	0.0152995	0.0115573	VIM/WNT7A/EPHA2	3
BP	GO:0072216	positive regulation of metanephros development	3/325	14/18866	0.00160126	0.0152995	0.0115573	EGR1/BASP1/PDGFRB	3
BP	GO:0034110	regulation of homotypic cell-cell adhesion	4/325	30/18866	0.00166345	0.0158525	0.011975	LGALS1/PDPN/PLAUR/C1QTNF1	4
BP	GO:0043277	apoptotic cell clearance	5/325	51/18866	0.00180601	0.0171665	0.0129676	MFGE8/THBS1/TGM2/LRP1/AXL	5
BP	GO:0035924	cellular response to vascular endothelial growth factor stimulus	6/325	75/18866	0.00185341	0.0175715	0.0132736	GAS1/DCN/RAMP2/PDGFRB/NR4A1/SMOC2	6
BP	GO:0045665	negative regulation of neuron differentiation	11/325	225/18866	0.00187361	0.0177172	0.0133837	LGALS1/VIM/DPYSL3/THY1/ID1/ID2/RTN4/LRP1/PMP22/SEMA3C/PLK2	11
BP	GO:0071549	cellular response to dexamethasone stimulus	4/325	31/18866	0.00188426	0.0177721	0.0134251	SERPINF1/GJB2/ERRFI1/AQP1	4
BP	GO:0050768	negative regulation of neurogenesis	13/325	295/18866	0.00190653	0.0178901	0.0135143	LGALS1/COL3A1/VIM/DPYSL3/THY1/ID1/ID2/WNT7A/RTN4/LRP1/PMP22/SEMA3C/PLK2	13
BP	GO:0060828	regulation of canonical Wnt signaling pathway	13/325	295/18866	0.00190653	0.0178901	0.0135143	COL1A1/IGFBP4/EGR1/SLC9A3R1/CTHRC1/SFRP4/SFRP2/IGFBP6/WNT11/SULF2/CAV1/WWTR1/DKK3	13
BP	GO:0110020	regulation of actomyosin structure organization	7/325	102/18866	0.00192736	0.0180395	0.0136272	S100A10/RGCC/SORBS3/WNT11/TPM1/SH3PXD2B/ASAP3	7
BP	GO:0045667	regulation of osteoblast differentiation	8/325	131/18866	0.00197002	0.01815	0.0137106	IGFBP5/CTHRC1/ID1/PDLIM7/ID2/SFRP2/ID3/FAM20C	8
BP	GO:0072132	mesenchyme morphogenesis	5/325	52/18866	0.0019704	0.01815	0.0137106	ACTA2/ENG/HEY2/TGFBR2/WNT11	5
BP	GO:0038065	collagen-activated signaling pathway	3/325	15/18866	0.00197619	0.01815	0.0137106	COL1A1/COL4A2/COL4A1	3
BP	GO:0050651	dermatan sulfate proteoglycan biosynthetic process	3/325	15/18866	0.00197619	0.01815	0.0137106	BGN/DCN/VCAN	3
BP	GO:0060841	venous blood vessel development	3/325	15/18866	0.00197619	0.01815	0.0137106	ENG/SEMA3C/HEG1	3
BP	GO:0070831	basement membrane assembly	3/325	15/18866	0.00197619	0.01815	0.0137106	PXDN/RAMP2/LAMB1	3
BP	GO:0071474	cellular hyperosmotic response	3/325	15/18866	0.00197619	0.01815	0.0137106	ERRFI1/EFHD1/AQP1	3
BP	GO:0003281	ventricular septum development	6/325	76/18866	0.00198369	0.01815	0.0137106	CITED2/ID2/HEY2/TGFBR2/WNT11/HEG1	6
BP	GO:1903524	positive regulation of blood circulation	6/325	76/18866	0.00198369	0.01815	0.0137106	GJA1/HEY2/CAV1/TPM1/F2R/RGS2	6
BP	GO:0001101	response to acid chemical	8/325	132/18866	0.00206647	0.0188604	0.0142472	COL1A1/COL3A1/COL1A2/COL6A1/MMP2/COL4A1/COL5A2/KLF2	8
BP	GO:0035767	endothelial cell chemotaxis	4/325	32/18866	0.00212456	0.0192946	0.0145752	FGF18/THBS1/NR4A1/SMOC2	4
BP	GO:0060317	cardiac epithelial to mesenchymal transition	4/325	32/18866	0.00212456	0.0192946	0.0145752	ENG/RTN4/HEY2/TGFBR2	4
BP	GO:0043392	negative regulation of DNA binding	5/325	53/18866	0.00214546	0.0194359	0.014682	JUN/ID1/ID2/HEY2/MDFI	5
BP	GO:0050920	regulation of chemotaxis	11/325	229/18866	0.00215071	0.0194359	0.014682	DUSP1/RARRES2/FGF18/THBS1/SERPINE1/NBL1/CXCL14/CXCL12/PDGFRB/SEMA3C/SMOC2	11
BP	GO:0046683	response to organophosphorus	8/325	134/18866	0.00227048	0.0204176	0.0154236	COL1A1/SPARC/DUSP1/FOS/IGFBP5/SDC1/FOSB/AQP1	8
BP	GO:0046718	viral entry into host cell	8/325	134/18866	0.00227048	0.0204176	0.0154236	LGALS1/ITGB5/EPHA2/AXL/CAV1/ANPEP/ITGA5/PTX3	8
BP	GO:0048565	digestive tract development	8/325	135/18866	0.00237825	0.0211289	0.0159608	COL3A1/RARRES2/ID2/SFRP2/CDKN1A/SPDEF/TGFBR2/WNT11	8
BP	GO:0002691	regulation of cellular extravasation	4/325	33/18866	0.0023852	0.0211289	0.0159608	THY1/CD99/PLVAP/CXCL12	4
BP	GO:0044319	wound healing, spreading of cells	4/325	33/18866	0.0023852	0.0211289	0.0159608	COL5A1/WNT7A/PDPN/ITGA5	4
BP	GO:0090505	epiboly involved in wound healing	4/325	33/18866	0.0023852	0.0211289	0.0159608	COL5A1/WNT7A/PDPN/ITGA5	4
BP	GO:0003222	ventricular trabecula myocardium morphogenesis	3/325	16/18866	0.0024014	0.0211289	0.0159608	ENG/HEY2/HEG1	3
BP	GO:0050655	dermatan sulfate proteoglycan metabolic process	3/325	16/18866	0.0024014	0.0211289	0.0159608	BGN/DCN/VCAN	3
BP	GO:0072109	glomerular mesangium development	3/325	16/18866	0.0024014	0.0211289	0.0159608	EGR1/ACTA2/PDGFRB	3
BP	GO:1901201	regulation of extracellular matrix assembly	3/325	16/18866	0.0024014	0.0211289	0.0159608	RGCC/EMILIN1/ANTXR1	3
BP	GO:2001212	regulation of vasculogenesis	3/325	16/18866	0.0024014	0.0211289	0.0159608	HEY2/RAMP2/RIN2	3
BP	GO:0043407	negative regulation of MAP kinase activity	6/325	79/18866	0.00241627	0.0212088	0.0160212	DUSP1/SFRP2/SMPD1/DUSP2/CAV1/RGS2	6
BP	GO:0051090	regulation of DNA-binding transcription factor activity	17/325	455/18866	0.00244241	0.0213871	0.0161559	FOS/JUN/FOXJ1/BHLHE40/RGCC/ID1/ID2/SFRP4/TRIB1/PIM1/ID3/GLIS2/MDFI/PLPP3/CAV1/PELI1/PTGIS	17
BP	GO:0003229	ventricular cardiac muscle tissue development	5/325	55/18866	0.00252919	0.0220418	0.0166505	ENG/ID2/HEY2/TPM1/HEG1	5
BP	GO:0008347	glial cell migration	5/325	55/18866	0.00252919	0.0220418	0.0166505	MMP14/RTN4/LRP1/NDN/LAMB1	5
BP	GO:0048511	rhythmic process	13/325	305/18866	0.00254826	0.0221554	0.0167363	EGR1/JUN/SERPINF1/BHLHE40/CAVIN3/ID1/ID2/ID3/SERPINE1/KLF10/AXL/NFIL3/PTX3	13
BP	GO:0031099	regeneration	10/325	201/18866	0.00262244	0.0227464	0.0171827	JUN/THY1/CDKN1A/WNT7A/LRP1/TGFBR2/CXCL12/POSTN/SULF2/AXL	10
BP	GO:0061384	heart trabecula morphogenesis	4/325	34/18866	0.00266702	0.0230242	0.0173926	ENG/HEY2/FHL2/HEG1	4
BP	GO:0090504	epiboly	4/325	34/18866	0.00266702	0.0230242	0.0173926	COL5A1/WNT7A/PDPN/ITGA5	4
BP	GO:0055002	striated muscle cell development	9/325	169/18866	0.0026928	0.0231922	0.0175195	LMNA/SDC1/HEY2/COMP/FHL2/PDGFRB/LOX/TPM1/RGS2	9
BP	GO:0006977	DNA damage response, signal transduction by p53 class mediator resulting in cell cycle arrest	5/325	56/18866	0.00273867	0.0233937	0.0176717	BTG2/RGCC/CDKN1A/GADD45A/PLK2	5
BP	GO:0060563	neuroepithelial cell differentiation	5/325	56/18866	0.00273867	0.0233937	0.0176717	SLC9A3R1/SERPINE1/HEY2/FAM20C/WNT11	5
BP	GO:0001937	negative regulation of endothelial cell proliferation	6/325	81/18866	0.0027417	0.0233937	0.0176717	SPARC/GJA1/RGCC/THBS1/SULF1/CAV1	6
BP	GO:0071158	positive regulation of cell cycle arrest	6/325	81/18866	0.0027417	0.0233937	0.0176717	BTG2/RGCC/ID2/CDKN1A/GADD45A/PLK2	6
BP	GO:0048588	developmental cell growth	11/325	237/18866	0.00280485	0.0238574	0.018022	FN1/LPAR3/RTN4/LRP1/TGFBR2/NDN/CXCL12/POSTN/SEMA3C/WASF1/RGS2	11
BP	GO:0006939	smooth muscle contraction	7/325	109/18866	0.00280904	0.0238574	0.018022	ACTA2/SULF1/COMP/SULF2/CAV1/F2R/RGS2	7
BP	GO:0003198	epithelial to mesenchymal transition involved in endocardial cushion formation	3/325	17/18866	0.00287906	0.0241171	0.0182181	ENG/HEY2/TGFBR2	3
BP	GO:0006957	complement activation, alternative pathway	3/325	17/18866	0.00287906	0.0241171	0.0182181	C7/CFD/CFH	3
BP	GO:0010715	regulation of extracellular matrix disassembly	3/325	17/18866	0.00287906	0.0241171	0.0182181	FSCN1/LRP1/PDPN	3
BP	GO:0033631	cell-cell adhesion mediated by integrin	3/325	17/18866	0.00287906	0.0241171	0.0182181	PLPP3/ITGA5/ADAM9	3
BP	GO:0055012	ventricular cardiac muscle cell differentiation	3/325	17/18866	0.00287906	0.0241171	0.0182181	LMNA/HEY2/FHL2	3
BP	GO:0072673	lamellipodium morphogenesis	3/325	17/18866	0.00287906	0.0241171	0.0182181	PDPN/CORO1C/WASF1	3
BP	GO:0007584	response to nutrient	9/325	171/18866	0.00291349	0.0243498	0.018394	COL1A1/SPARC/SFRP2/PIM1/TGFBR2/POSTN/SLC16A1/KANK2/FOLR2	9
BP	GO:0034599	cellular response to oxidative stress	13/325	310/18866	0.00293004	0.0244326	0.0184565	FOS/JUN/MMP2/RHOB/GPX8/GJB2/EPAS1/FBLN5/PDGFRB/KLF2/AXL/TPM1/AQP1	13
BP	GO:0045927	positive regulation of growth	12/325	274/18866	0.00295705	0.0244634	0.0184798	FN1/MMP14/KRT17/LPAR3/BASP1/SFRP2/PIM1/HEY2/LRP1/TGFBR2/CXCL12/SH3PXD2B	12
BP	GO:0061005	cell differentiation involved in kidney development	5/325	57/18866	0.00296042	0.0244634	0.0184798	ACTA2/FOXJ1/BASP1/GLIS2/WWTR1	5
BP	GO:0072431	signal transduction involved in mitotic G1 DNA damage checkpoint	5/325	57/18866	0.00296042	0.0244634	0.0184798	BTG2/RGCC/CDKN1A/GADD45A/PLK2	5
BP	GO:1902400	intracellular signal transduction involved in G1 DNA damage checkpoint	5/325	57/18866	0.00296042	0.0244634	0.0184798	BTG2/RGCC/CDKN1A/GADD45A/PLK2	5
BP	GO:0060674	placenta blood vessel development	4/325	35/18866	0.00297084	0.0244944	0.0185032	JUNB/SOCS3/PLCD3/HEY2	4
BP	GO:0035966	response to topologically incorrect protein	10/325	205/18866	0.00302169	0.0248578	0.0187777	SERPINH1/LMNA/THBS1/KDELR3/PPP1R15A/BAG3/COMP/CREB3L1/ATF3/CREB3L4	10
BP	GO:0032355	response to estradiol	8/325	141/18866	0.00311173	0.0255412	0.019294	COL1A1/DUSP1/GJA1/WNT7A/GJB2/RAMP2/POSTN/PDGFRB	8
BP	GO:0002763	positive regulation of myeloid leukocyte differentiation	5/325	58/18866	0.00319484	0.0261066	0.0197211	FOS/JUN/ID2/TRIB1/KLF10	5
BP	GO:0031638	zymogen activation	5/325	58/18866	0.00319484	0.0261066	0.0197211	MMP14/C1R/THBS1/PLAU/SERPINE1	5
BP	GO:0034284	response to monosaccharide	10/325	207/18866	0.00323873	0.0264065	0.0199476	LGALS1/SPARC/COL6A2/EGR1/SERPINF1/GJA1/THBS1/LRP1/TGFBR2/SLC39A14	10
BP	GO:0051099	positive regulation of binding	9/325	174/18866	0.00327105	0.02659	0.0200862	S100A10/ANXA2/CTHRC1/LRP1/PLXND1/RAMP2/PLAUR/CAV1/PLK2	9
BP	GO:0042692	muscle cell differentiation	15/325	390/18866	0.00329373	0.02659	0.0200862	IGFBP5/MMP14/LMNA/SDC1/EHD2/ENG/ID2/HEY2/COMP/RAMP2/FHL2/PDGFRB/LOX/TPM1/RGS2	15
BP	GO:0003230	cardiac atrium development	4/325	36/18866	0.00329748	0.02659	0.0200862	ENG/HEY2/WNT11/HEG1	4
BP	GO:0003382	epithelial cell morphogenesis	4/325	36/18866	0.00329748	0.02659	0.0200862	CLIC4/ID1/PALLD/HEG1	4
BP	GO:0071634	regulation of transforming growth factor beta production	4/325	36/18866	0.00329748	0.02659	0.0200862	LUM/THBS1/WNT11/LRRC32	4
BP	GO:1902905	positive regulation of supramolecular fiber organization	10/325	208/18866	0.00335182	0.0269689	0.0203724	S100A10/CDC42EP1/RGCC/ID1/SYNPO/SORBS3/WNT11/TPM1/SH3PXD2B/WASF1	10
BP	GO:0050680	negative regulation of epithelial cell proliferation	9/325	175/18866	0.00339762	0.027267	0.0205976	SPARC/SERPINF1/GJA1/RGCC/THBS1/SULF1/SFRP2/WDR77/CAV1	9
BP	GO:0035313	wound healing, spreading of epidermal cells	3/325	18/18866	0.00341116	0.027267	0.0205976	COL5A1/WNT7A/ITGA5	3
BP	GO:0061298	retina vasculature development in camera-type eye	3/325	18/18866	0.00341116	0.027267	0.0205976	COL4A1/CLIC4/PDGFRB	3
BP	GO:1903510	mucopolysaccharide metabolic process	7/325	113/18866	0.00343556	0.0272786	0.0206064	BGN/LUM/CHPF/DCN/PIM1/CHST15/VCAN	7
BP	GO:0072413	signal transduction involved in mitotic cell cycle checkpoint	5/325	59/18866	0.00344235	0.0272786	0.0206064	BTG2/RGCC/CDKN1A/GADD45A/PLK2	5
BP	GO:1902402	signal transduction involved in mitotic DNA damage checkpoint	5/325	59/18866	0.00344235	0.0272786	0.0206064	BTG2/RGCC/CDKN1A/GADD45A/PLK2	5
BP	GO:1902403	signal transduction involved in mitotic DNA integrity checkpoint	5/325	59/18866	0.00344235	0.0272786	0.0206064	BTG2/RGCC/CDKN1A/GADD45A/PLK2	5
BP	GO:0110110	positive regulation of animal organ morphogenesis	6/325	85/18866	0.00348975	0.0275946	0.0208451	ENG/BASP1/PIM1/TGFBR2/WNT11/SEMA3C	6
BP	GO:0050921	positive regulation of chemotaxis	8/325	144/18866	0.00353894	0.0279234	0.0210934	RARRES2/FGF18/THBS1/SERPINE1/CXCL14/CXCL12/PDGFRB/SMOC2	8
BP	GO:0003002	regionalization	14/325	355/18866	0.00357326	0.0281337	0.0212523	FOXJ1/BTG2/BHLHE40/CITED2/BASP1/MAFB/SFRP2/WNT7A/HEY2/NBL1/WDR77/MDFI/WNT11/SEMA3C	14
BP	GO:0045216	cell-cell junction organization	10/325	210/18866	0.0035874	0.0281845	0.0212907	FSCN1/GJA1/CLDN16/EPHA2/GJB2/RAMP2/WNT11/CAV1/F2R/HEG1	10
BP	GO:0032102	negative regulation of response to external stimulus	16/325	433/18866	0.0036074	0.0282226	0.0213194	DUSP1/HTRA1/ANXA2/SOCS3/SERPINF1/GJA1/THBS1/PLAU/TRIB1/SERPINE1/NBL1/SEMA3C/PLAUR/KANK2/C1QTNF1/PTGIS	16
BP	GO:0043200	response to amino acid	7/325	114/18866	0.00360763	0.0282226	0.0213194	COL1A1/COL3A1/COL1A2/COL6A1/MMP2/COL4A1/COL5A2	7
BP	GO:0072659	protein localization to plasma membrane	12/325	281/18866	0.0036226	0.028223	0.0213198	S100A10/ANXA2/MMP14/SLC9A3R1/MYADM/ITGA3/EHD2/TMBIM1/EPHA2/LRP1/RAMP2/RAB31	12
BP	GO:0031667	response to nutrient levels	17/325	473/18866	0.00362306	0.028223	0.0213198	COL1A1/SPARC/ZFP36/JUN/FAM107A/FSTL1/SFRP2/CDKN1A/PIM1/TGFBR2/KLF10/POSTN/SLC16A1/WNT11/ATF3/KANK2/FOLR2	17
BP	GO:0035023	regulation of Rho protein signal transduction	6/325	86/18866	0.00369837	0.0286569	0.0216476	COL3A1/ITGA3/PDGFRB/KANK2/F2R/HEG1	6
BP	GO:0045445	myoblast differentiation	6/325	86/18866	0.00369837	0.0286569	0.0216476	LGALS1/IGFBP3/SDC1/ID3/CXCL14/EPAS1	6
BP	GO:2000242	negative regulation of reproductive process	5/325	60/18866	0.00370334	0.0286569	0.0216476	DUSP1/SERPINF1/GJA1/SULF1/WDR77	5
BP	GO:0043393	regulation of protein binding	10/325	211/18866	0.00371001	0.0286569	0.0216476	ANXA2/CTHRC1/ID1/CDKN1A/LRP1/PLXND1/RAMP2/LOX/CAV1/PLK2	10
BP	GO:0051961	negative regulation of nervous system development	13/325	319/18866	0.0037345	0.0287855	0.0217447	LGALS1/COL3A1/VIM/DPYSL3/THY1/ID1/ID2/WNT7A/RTN4/LRP1/PMP22/SEMA3C/PLK2	13
BP	GO:0031623	receptor internalization	7/325	115/18866	0.00378617	0.0290009	0.0219074	SFRP4/LRP1/ACKR3/RAMP2/RAB31/WDR54/CAV1	7
BP	GO:0048640	negative regulation of developmental growth	7/325	115/18866	0.00378617	0.0290009	0.0219074	GJA1/SFRP2/CDKN1A/RTN4/TGFBR2/SEMA3C/RGS2	7
BP	GO:0060419	heart growth	7/325	115/18866	0.00378617	0.0290009	0.0219074	GJA1/BASP1/PIM1/HEY2/TGFBR2/RGS2/HEG1	7
BP	GO:0060420	regulation of heart growth	6/325	87/18866	0.00391611	0.0298096	0.0225183	GJA1/BASP1/PIM1/HEY2/TGFBR2/RGS2	6
BP	GO:1904705	regulation of vascular associated smooth muscle cell proliferation	6/325	87/18866	0.00391611	0.0298096	0.0225183	IGFBP5/JUN/MMP2/GJA1/CDKN1A/TPM1	6
BP	GO:1990874	vascular associated smooth muscle cell proliferation	6/325	87/18866	0.00391611	0.0298096	0.0225183	IGFBP5/JUN/MMP2/GJA1/CDKN1A/TPM1	6
BP	GO:1901653	cellular response to peptide	15/325	398/18866	0.00397408	0.0300575	0.0227056	VIM/RARRES2/SOCS3/GJA1/ID1/LRP1/LEPROT/KLF10/GJB2/ERRFI1/RAB31/KLF2/SLC39A14/NR4A1/CAV1	15
BP	GO:1902041	regulation of extrinsic apoptotic signaling pathway via death domain receptors	5/325	61/18866	0.00397822	0.0300575	0.0227056	THBS1/TMBIM1/SFRP2/SERPINE1/ATF3	5
BP	GO:0003417	growth plate cartilage development	3/325	19/18866	0.00399955	0.0300575	0.0227056	TGFBR2/ANXA6/COMP	3
BP	GO:0035089	establishment of apical/basal cell polarity	3/325	19/18866	0.00399955	0.0300575	0.0227056	FSCN1/SLC9A3R1/FOXJ1	3
BP	GO:0060973	cell migration involved in heart development	3/325	19/18866	0.00399955	0.0300575	0.0227056	ENG/PDGFRB/SEMA3C	3
BP	GO:0044409	entry into host	8/325	147/18866	0.00401025	0.0300575	0.0227056	LGALS1/ITGB5/EPHA2/AXL/CAV1/ANPEP/ITGA5/PTX3	8
BP	GO:0055123	digestive system development	8/325	147/18866	0.00401025	0.0300575	0.0227056	COL3A1/RARRES2/ID2/SFRP2/CDKN1A/SPDEF/TGFBR2/WNT11	8
BP	GO:0003156	regulation of animal organ formation	4/325	38/18866	0.00402241	0.0300575	0.0227056	CITED2/SULF1/PIM1/WNT11	4
BP	GO:0071604	transforming growth factor beta production	4/325	38/18866	0.00402241	0.0300575	0.0227056	LUM/THBS1/WNT11/LRRC32	4
BP	GO:0022407	regulation of cell-cell adhesion	16/325	439/18866	0.0041167	0.0306995	0.0231906	LGALS1/THY1/FOXJ1/MYADM/CITED2/RGCC/TGFBR2/CD276/CXCL12/LRRC32/PDPN/PLPP3/PLAUR/CAV1/PELI1/C1QTNF1	16
BP	GO:0009798	axis specification	6/325	88/18866	0.0041432	0.0308345	0.0232925	CITED2/BASP1/WNT7A/HEY2/WDR77/MDFI	6
BP	GO:2000351	regulation of endothelial cell apoptotic process	5/325	62/18866	0.00426738	0.0316944	0.0239421	RGCC/THBS1/SERPINE1/RAMP2/CD248	5
BP	GO:0014074	response to purine-containing compound	8/325	149/18866	0.00435041	0.0322458	0.0243586	COL1A1/SPARC/DUSP1/FOS/IGFBP5/SDC1/FOSB/AQP1	8
BP	GO:0001892	embryonic placenta development	6/325	89/18866	0.00437989	0.0323336	0.0244249	JUNB/SOCS3/PLCD3/HEY2/MDFI/EPAS1	6
BP	GO:0008625	extrinsic apoptotic signaling pathway via death domain receptors	6/325	89/18866	0.00437989	0.0323336	0.0244249	THBS1/TMBIM1/SFRP2/SERPINE1/BAG3/ATF3	6
BP	GO:0014741	negative regulation of muscle hypertrophy	4/325	39/18866	0.00442226	0.0325156	0.0245624	IGFBP5/LMNA/ERRFI1/RGS2	4
BP	GO:0035886	vascular associated smooth muscle cell differentiation	4/325	39/18866	0.00442226	0.0325156	0.0245624	ENG/HEY2/COMP/RAMP2	4
BP	GO:0031571	mitotic G1 DNA damage checkpoint	5/325	63/18866	0.00457122	0.0335436	0.025339	BTG2/RGCC/CDKN1A/GADD45A/PLK2	5
BP	GO:0015669	gas transport	3/325	20/18866	0.00464592	0.0338212	0.0255487	HBB/HBA2/AQP1	3
BP	GO:0030903	notochord development	3/325	20/18866	0.00464592	0.0338212	0.0255487	ID3/EPHA2/WNT11	3
BP	GO:0051412	response to corticosterone	3/325	20/18866	0.00464592	0.0338212	0.0255487	FOS/CDKN1A/FOSB	3
BP	GO:0071636	positive regulation of transforming growth factor beta production	3/325	20/18866	0.00464592	0.0338212	0.0255487	LUM/THBS1/WNT11	3
BP	GO:0007623	circadian rhythm	10/325	218/18866	0.00466424	0.0338873	0.0255986	EGR1/JUN/BHLHE40/CAVIN3/ID1/ID2/ID3/SERPINE1/KLF10/NFIL3	10
BP	GO:0033273	response to vitamin	6/325	91/18866	0.00488297	0.0351114	0.0265233	COL1A1/SPARC/PIM1/POSTN/KANK2/FOLR2	6
BP	GO:0045682	regulation of epidermis development	6/325	91/18866	0.00488297	0.0351114	0.0265233	ZFP36/KRT17/CTSK/SFRP4/HEY2/ERRFI1	6
BP	GO:0043434	response to peptide hormone	16/325	447/18866	0.00488614	0.0351114	0.0265233	COL1A1/SPARC/EGR1/RARRES2/IGFBP5/SOCS3/BTG2/GJA1/LEPROT/CXCL12/GJB2/ERRFI1/RAB31/SLC39A14/NR4A1/CAV1	16
BP	GO:0030166	proteoglycan biosynthetic process	5/325	64/18866	0.00489014	0.0351114	0.0265233	BGN/CHPF/DCN/CHST15/VCAN	5
BP	GO:0044783	G1 DNA damage checkpoint	5/325	64/18866	0.00489014	0.0351114	0.0265233	BTG2/RGCC/CDKN1A/GADD45A/PLK2	5
BP	GO:0044819	mitotic G1/S transition checkpoint	5/325	64/18866	0.00489014	0.0351114	0.0265233	BTG2/RGCC/CDKN1A/GADD45A/PLK2	5
BP	GO:0050770	regulation of axonogenesis	9/325	186/18866	0.00505969	0.0362578	0.0273893	FN1/THY1/LPAR3/WNT7A/RTN4/LRP1/PLXND1/CXCL12/SEMA3C	9
BP	GO:0031669	cellular response to nutrient levels	10/325	221/18866	0.00512804	0.0366759	0.0277052	COL1A1/JUN/FAM107A/CDKN1A/PIM1/KLF10/POSTN/ATF3/KANK2/FOLR2	10
BP	GO:0045604	regulation of epidermal cell differentiation	5/325	65/18866	0.00522453	0.037221	0.0281169	ZFP36/CTSK/SFRP4/HEY2/ERRFI1	5
BP	GO:0048645	animal organ formation	5/325	65/18866	0.00522453	0.037221	0.0281169	CITED2/SULF1/PIM1/TGFBR2/WNT11	5
BP	GO:0048639	positive regulation of developmental growth	9/325	187/18866	0.00523743	0.0372406	0.0281317	FN1/LPAR3/BASP1/PIM1/HEY2/LRP1/TGFBR2/CXCL12/SH3PXD2B	9
BP	GO:0071548	response to dexamethasone	4/325	41/18866	0.0053005	0.0376161	0.0284154	SERPINF1/GJB2/ERRFI1/AQP1	4
BP	GO:0051146	striated muscle cell differentiation	12/325	295/18866	0.00531531	0.0376167	0.0284158	IGFBP5/MMP14/LMNA/SDC1/EHD2/HEY2/COMP/FHL2/PDGFRB/LOX/TPM1/RGS2	12
BP	GO:0002693	positive regulation of cellular extravasation	3/325	21/18866	0.00535184	0.0376167	0.0284158	THY1/CD99/PLVAP	3
BP	GO:0060716	labyrinthine layer blood vessel development	3/325	21/18866	0.00535184	0.0376167	0.0284158	JUNB/PLCD3/HEY2	3
BP	GO:0061042	vascular wound healing	3/325	21/18866	0.00535184	0.0376167	0.0284158	SERPINE1/MCAM/SMOC2	3
BP	GO:0061162	establishment of monopolar cell polarity	3/325	21/18866	0.00535184	0.0376167	0.0284158	FSCN1/SLC9A3R1/FOXJ1	3
BP	GO:0016485	protein processing	10/325	223/18866	0.00545681	0.0382811	0.0289177	AEBP1/MMP14/GAS1/C1R/THBS1/CPE/PLAU/SERPINE1/BACE2/COMP	10
BP	GO:0048754	branching morphogenesis of an epithelial tube	8/325	155/18866	0.00550515	0.0385466	0.0291182	MMP14/COL4A1/CLIC4/ENG/SFRP2/EPHA2/TGFBR2/PLXND1	8
BP	GO:0002688	regulation of leukocyte chemotaxis	7/325	124/18866	0.00571033	0.0398872	0.030131	DUSP1/RARRES2/THBS1/SERPINE1/NBL1/CXCL14/CXCL12	7
BP	GO:1901861	regulation of muscle tissue development	8/325	156/18866	0.00571837	0.0398872	0.030131	IGFBP5/GJA1/PIM1/GPC1/HEY2/TGFBR2/LOX/RGS2	8
BP	GO:0007389	pattern specification process	16/325	455/18866	0.00576916	0.0401652	0.0303409	FOXJ1/BTG2/BHLHE40/CITED2/ENG/BASP1/MAFB/SFRP2/WNT7A/HEY2/NBL1/TGFBR2/WDR77/MDFI/WNT11/SEMA3C	16
BP	GO:1904037	positive regulation of epithelial cell apoptotic process	4/325	42/18866	0.00578035	0.0401669	0.0303422	RGCC/THBS1/SFRP4/CD248	4
BP	GO:0060487	lung epithelial cell differentiation	3/325	22/18866	0.00611874	0.0423578	0.0319973	FOXJ1/SPDEF/KLF2	3
BP	GO:0061339	establishment or maintenance of monopolar cell polarity	3/325	22/18866	0.00611874	0.0423578	0.0319973	FSCN1/SLC9A3R1/FOXJ1	3
BP	GO:2000134	negative regulation of G1/S transition of mitotic cell cycle	7/325	126/18866	0.00622242	0.0429945	0.0324782	BTG2/RGCC/FAM107A/CDKN1A/GADD45A/KANK2/PLK2	7
BP	GO:0071364	cellular response to epidermal growth factor stimulus	4/325	43/18866	0.0062883	0.0432917	0.0327027	COL1A1/ZFP36/ID1/ERRFI1	4
BP	GO:1990778	protein localization to cell periphery	13/325	340/18866	0.00631787	0.0432917	0.0327027	S100A10/ANXA2/MMP14/SLC9A3R1/MYADM/ITGA3/EHD2/TMBIM1/EPHA2/LRP1/RAMP2/RAB31/CAV1	13
BP	GO:0045428	regulation of nitric oxide biosynthetic process	5/325	68/18866	0.00632443	0.0432917	0.0327027	HBB/KLF2/CAV1/PTX3/PTGIS	5
BP	GO:0071479	cellular response to ionizing radiation	5/325	68/18866	0.00632443	0.0432917	0.0327027	EGR1/RHOB/SFRP2/CDKN1A/GADD45A	5
BP	GO:0072577	endothelial cell apoptotic process	5/325	68/18866	0.00632443	0.0432917	0.0327027	RGCC/THBS1/SERPINE1/RAMP2/CD248	5
BP	GO:0048562	embryonic organ morphogenesis	12/325	302/18866	0.00637081	0.0435279	0.0328812	MMP14/SLC9A3R1/CTHRC1/ENG/ID2/MAFB/EPHA2/TGFBR2/MDFI/MFAP5/WNT11/EFEMP1	12
BP	GO:1902107	positive regulation of leukocyte differentiation	8/325	159/18866	0.00639589	0.0436181	0.0329493	FOS/JUN/MMP14/ID2/TRIB1/TGFBR2/KLF10/AXL	8
BP	GO:0071674	mononuclear cell migration	6/325	97/18866	0.00664715	0.0452475	0.0341801	DUSP1/RARRES2/THBS1/SERPINE1/NBL1/CXCL12	6
BP	GO:0035914	skeletal muscle cell differentiation	5/325	69/18866	0.00672459	0.0456054	0.0344505	EGR1/FOS/BTG2/GPC1/ATF3	5
BP	GO:0048662	negative regulation of smooth muscle cell proliferation	5/325	69/18866	0.00672459	0.0456054	0.0344505	IGFBP5/IGFBP3/TRIB1/CDKN1A/TPM1	5
BP	GO:0051495	positive regulation of cytoskeleton organization	10/325	230/18866	0.00673916	0.0456199	0.0344614	S100A10/CDC42EP1/RGCC/ID1/SYNPO/SORBS3/WNT11/TPM1/SH3PXD2B/WASF1	10
BP	GO:0002683	negative regulation of immune system process	16/325	463/18866	0.00677752	0.045795	0.0345938	COL3A1/ZFP36/DUSP1/HTRA1/THY1/FOXJ1/THBS1/ID2/MAFB/EMILIN1/TRIB1/NBL1/CXCL12/LRRC32/AXL/PELI1	16
BP	GO:0017145	stem cell division	4/325	44/18866	0.00682504	0.0459469	0.0347085	LBH/SFRP2/WNT7A/WWTR1	4
BP	GO:1905521	regulation of macrophage migration	4/325	44/18866	0.00682504	0.0459469	0.0347085	RARRES2/MMP14/THBS1/EMILIN1	4
BP	GO:0001701	in utero embryonic development	14/325	383/18866	0.00688415	0.04626	0.034945	SLC34A2/JUNB/SOCS3/PLCD3/RTN4/HEY2/TGFBR2/CMTM3/MDFI/EPAS1/PDGFRB/KLF2/TPM1/HEG1	14
BP	GO:0031639	plasminogen activation	3/325	23/18866	0.00694791	0.0464333	0.0350759	THBS1/PLAU/SERPINE1	3
BP	GO:0060445	branching involved in salivary gland morphogenesis	3/325	23/18866	0.00694791	0.0464333	0.0350759	TGM2/PLXND1/SEMA3C	3
BP	GO:0060479	lung cell differentiation	3/325	23/18866	0.00694791	0.0464333	0.0350759	FOXJ1/SPDEF/KLF2	3
BP	GO:0071902	positive regulation of protein serine/threonine kinase activity	13/325	345/18866	0.00710533	0.047399	0.0358054	RGCC/LPAR3/FGF18/THBS1/GADD45B/GADD45A/TCIM/FAM20A/IGFBP6/PDGFRB/ADAM9/F2R/AVPI1	13
BP	GO:0009749	response to glucose	9/325	197/18866	0.00729316	0.0485637	0.0366852	LGALS1/COL6A2/EGR1/SERPINF1/GJA1/THBS1/LRP1/TGFBR2/SLC39A14	9
BP	GO:0048706	embryonic skeletal system development	7/325	130/18866	0.00734835	0.0488016	0.0368649	COL1A1/MMP14/SULF1/TGFBR2/MDFI/WNT11/SULF2	7
BP	GO:0009743	response to carbohydrate	10/325	233/18866	0.00735548	0.0488016	0.0368649	LGALS1/SPARC/COL6A2/EGR1/SERPINF1/GJA1/THBS1/LRP1/TGFBR2/SLC39A14	10
BP	GO:0060443	mammary gland morphogenesis	4/325	45/18866	0.00739123	0.0489502	0.0369772	IGFBP5/EPHA2/TGFBR2/CAV1	4

## Sheet: GO-CC
ONTOLOGY	ID	Description	GeneRatio	BgRatio	pvalue	p.adjust	qvalue	geneID	Count
CC	GO:0062023	collagen-containing extracellular matrix	71/332	427/19559	8.70432e-50	3.11615e-47	2.48302e-47	COL1A1/LGALS1/SPARC/COL3A1/COL1A2/BGN/IGFBP7/S100A10/COL6A1/COL6A2/FN1/RARRES2/LUM/AEBP1/HTRA1/SERPINH1/MMP2/ANXA2/TIMP2/MFGE8/CTHRC1/COL4A2/SERPINF1/COL4A1/DCN/FBLN1/MFAP4/COL5A1/PCOLCE/MGP/THBS1/MXRA5/HSPG2/TGFBI/LTBP2/TGM2/COL6A3/SPARCL1/LOXL1/EFEMP2/SULF1/EMILIN1/COL12A1/PXDN/SFRP2/THBS2/SERPINE1/GPC1/COL5A2/EGFL6/CXCL12/ANXA6/COMP/SDC2/MFAP5/POSTN/FBLN5/FBLN2/EFEMP1/SMOC2/NID1/ANGPTL2/COL10A…	71
CC	GO:0005925	focal adhesion	42/332	415/19559	9.65828e-21	1.72883e-18	1.37758e-18	VIM/ZYX/CDC42EP1/RHOB/MMP14/CNN3/THY1/CNN2/CD99/GJA1/MARCKS/ITGB5/ITGA3/FAM107A/PLAU/PDLIM7/ACTN1/HSPG2/TGM2/ENG/MRC2/FHL3/EPHA2/LRP1/FBLIM1/ANXA6/SORBS3/RND3/FHL2/SCARF2/PDGFRB/PLAUR/PALLD/MCAM/CAV1/ITGA5/TSPAN9/ADAM9/TGFB1I1/CORO1C/ASAP3/WASF1	42
CC	GO:0030055	cell-substrate junction	42/332	423/19559	1.99453e-20	2.38014e-18	1.89655e-18	VIM/ZYX/CDC42EP1/RHOB/MMP14/CNN3/THY1/CNN2/CD99/GJA1/MARCKS/ITGB5/ITGA3/FAM107A/PLAU/PDLIM7/ACTN1/HSPG2/TGM2/ENG/MRC2/FHL3/EPHA2/LRP1/FBLIM1/ANXA6/SORBS3/RND3/FHL2/SCARF2/PDGFRB/PLAUR/PALLD/MCAM/CAV1/ITGA5/TSPAN9/ADAM9/TGFB1I1/CORO1C/ASAP3/WASF1	42
CC	GO:0005788	endoplasmic reticulum lumen	36/332	308/19559	5.74498e-20	5.14176e-18	4.09708e-18	COL1A1/LGALS1/COL3A1/COL1A2/IGFBP7/COL6A1/IGFBP4/COL6A2/FN1/IGFBP5/SERPINH1/MFGE8/IGFBP3/MXRA8/COL4A2/FKBP10/CALU/COL4A1/RCN3/COL5A1/THBS1/COL6A3/SPARCL1/FSTL1/COL12A1/WNT7A/CERCAM/FAM20C/COL5A2/GPX8/SDC2/PLAUR/COL10A1/VCAN/LAMB1/COL8A2	36
CC	GO:0005581	collagen trimer	19/332	87/19559	3.41311e-16	2.44379e-14	1.94727e-14	COL1A1/COL3A1/COL1A2/COL6A1/COL6A2/LUM/CTHRC1/COL4A2/COL4A1/DCN/COL5A1/COL6A3/EMILIN1/COL12A1/COL5A2/LOX/COL10A1/C1QTNF1/COL8A2	19
CC	GO:0005604	basement membrane	19/332	103/19559	9.38748e-15	5.6012e-13	4.46317e-13	SPARC/FN1/ANXA2/COL4A2/SERPINF1/COL4A1/FBLN1/COL5A1/HSPG2/TGFBI/LOXL1/EFEMP2/THBS2/EGFL6/SMOC2/NID1/CCDC80/LAMB1/COL8A2	19
CC	GO:0032432	actin filament bundle	15/332	76/19559	2.27759e-12	1.16482e-10	9.2816e-11	MYL9/ZYX/FSCN1/CNN2/MARCKS/FAM107A/PDLIM7/ACTN1/FHL3/FBLIM1/SYNPO/BAG3/PALLD/TPM1/PLS3	15
CC	GO:0001725	stress fiber	13/332	68/19559	1.04174e-10	4.1438e-09	3.30188e-09	MYL9/ZYX/FSCN1/CNN2/FAM107A/PDLIM7/ACTN1/FHL3/FBLIM1/SYNPO/BAG3/PALLD/TPM1	13
CC	GO:0097517	contractile actin filament bundle	13/332	68/19559	1.04174e-10	4.1438e-09	3.30188e-09	MYL9/ZYX/FSCN1/CNN2/FAM107A/PDLIM7/ACTN1/FHL3/FBLIM1/SYNPO/BAG3/PALLD/TPM1	13
CC	GO:0042641	actomyosin	13/332	79/19559	7.41228e-10	2.6536e-08	2.11445e-08	MYL9/ZYX/FSCN1/CNN2/FAM107A/PDLIM7/ACTN1/FHL3/FBLIM1/SYNPO/BAG3/PALLD/TPM1	13
CC	GO:0098644	complex of collagen trimers	8/332	21/19559	1.06384e-09	3.46232e-08	2.75886e-08	COL1A1/COL3A1/COL1A2/LUM/COL4A2/COL4A1/COL5A1/COL5A2	8
CC	GO:0005583	fibrillar collagen trimer	6/332	12/19559	1.93883e-08	5.33924e-07	4.25444e-07	COL1A1/COL3A1/COL1A2/LUM/COL5A1/COL5A2	6
CC	GO:0098643	banded collagen fibril	6/332	12/19559	1.93883e-08	5.33924e-07	4.25444e-07	COL1A1/COL3A1/COL1A2/LUM/COL5A1/COL5A2	6
CC	GO:0001726	ruffle	15/332	179/19559	4.31036e-07	1.10222e-05	8.78277e-06	ANXA2/FSCN1/SLC9A3R1/MYADM/FAM107A/PDLIM7/ACTN1/EPHA2/PDGFRB/PDPN/PALLD/TPM1/ITGA5/CORO1C/ASAP3	15
CC	GO:0043202	lysosomal lumen	11/332	96/19559	6.97116e-07	1.66378e-05	1.32574e-05	BGN/LUM/SDC1/DCN/CTSK/HSPG2/GPC1/SDC2/PDGFRB/SMPD1/VCAN	11
CC	GO:0031252	cell leading edge	23/332	421/19559	9.62298e-07	2.03478e-05	1.62136e-05	VIM/ANXA2/FSCN1/ACTA2/SLC9A3R1/DPYSL3/THY1/MYADM/FAM107A/PDLIM7/ACTN1/ANTXR1/EPHA2/PLXND1/LAMP5/PDGFRB/PDPN/PALLD/TPM1/ITGA5/CORO1C/ASAP3/WASF1	23
CC	GO:0045121	membrane raft	20/332	329/19559	9.75929e-07	2.03478e-05	1.62136e-05	S100A10/SERPINH1/ANXA2/SLC9A3R1/THY1/MYADM/CAVIN1/GJA1/CAVIN3/EHD2/PLVAP/SULF1/GPC1/TGFBR2/PDPN/PLPP3/CAV1/F2R/CORO1C/PTGIS	20
CC	GO:0098857	membrane microdomain	20/332	330/19559	1.02307e-06	2.03478e-05	1.62136e-05	S100A10/SERPINH1/ANXA2/SLC9A3R1/THY1/MYADM/CAVIN1/GJA1/CAVIN3/EHD2/PLVAP/SULF1/GPC1/TGFBR2/PDPN/PLPP3/CAV1/F2R/CORO1C/PTGIS	20
CC	GO:0005796	Golgi lumen	11/332	103/19559	1.41878e-06	2.67328e-05	2.13014e-05	BGN/LUM/MMP14/SDC1/DCN/HSPG2/MMP11/WNT7A/GPC1/SDC2/VCAN	11
CC	GO:0005775	vacuolar lumen	14/332	173/19559	1.59137e-06	2.84856e-05	2.2698e-05	BGN/LUM/ANXA2/SDC1/DCN/PA2G4/CTSK/HSPG2/CYB5R3/GPC1/SDC2/PDGFRB/SMPD1/VCAN	14
CC	GO:0098589	membrane region	20/332	343/19559	1.85672e-06	3.16526e-05	2.52216e-05	S100A10/SERPINH1/ANXA2/SLC9A3R1/THY1/MYADM/CAVIN1/GJA1/CAVIN3/EHD2/PLVAP/SULF1/GPC1/TGFBR2/PDPN/PLPP3/CAV1/F2R/CORO1C/PTGIS	20
CC	GO:0005901	caveola	9/332	82/19559	1.03609e-05	0.0001686	0.000134345	CAVIN1/CAVIN3/EHD2/PLVAP/TGFBR2/CAV1/F2R/CORO1C/PTGIS	9
CC	GO:0031093	platelet alpha granule lumen	8/332	67/19559	1.72929e-05	0.000269167	0.000214479	SPARC/FN1/ISLR/THBS1/ACTN1/SERPINE1/CFD/F13A1	8
CC	GO:0031091	platelet alpha granule	9/332	91/19559	2.42458e-05	0.000361666	0.000288184	SPARC/FN1/ISLR/THBS1/ACTN1/THBS2/SERPINE1/CFD/F13A1	9
CC	GO:0031253	cell projection membrane	18/332	344/19559	2.63223e-05	0.000376936	0.000300352	SLC34A2/FSCN1/SLC9A3R1/THY1/MXRA8/CYBRD1/ITGA3/FAM107A/ANTXR1/EPHA2/PLXND1/LAMP5/PDPN/PLAUR/TPM1/ITGA5/CORO1C/AQP1	18
CC	GO:0034774	secretory granule lumen	17/332	322/19559	3.93661e-05	0.000527318	0.000420179	SPARC/FN1/RARRES2/ISLR/ANXA2/TIMP2/CNN2/PA2G4/THBS1/ACTN1/CYB5R3/ACTR1B/SERPINE1/CFD/PTX3/ECM1/F13A1	17
CC	GO:0005911	cell-cell junction	22/332	493/19559	3.97698e-05	0.000527318	0.000420179	ZYX/CDC42EP1/ANXA2/FSCN1/CNN3/CNN2/MXRA8/MYADM/GJA1/CLDN16/CLIC4/PDLIM7/ACTN1/AMOTL2/EPHA2/SYNPO/PMP22/GJB2/PLPP3/ITGA5/TMEM47/HEG1	22
CC	GO:0060205	cytoplasmic vesicle lumen	17/332	326/19559	4.59275e-05	0.000587216	0.000467908	SPARC/FN1/RARRES2/ISLR/ANXA2/TIMP2/CNN2/PA2G4/THBS1/ACTN1/CYB5R3/ACTR1B/SERPINE1/CFD/PTX3/ECM1/F13A1	17
CC	GO:0031983	vesicle lumen	17/332	328/19559	4.95575e-05	0.000611779	0.000487481	SPARC/FN1/RARRES2/ISLR/ANXA2/TIMP2/CNN2/PA2G4/THBS1/ACTN1/CYB5R3/ACTR1B/SERPINE1/CFD/PTX3/ECM1/F13A1	17
CC	GO:0043292	contractile fiber	14/332	238/19559	5.99165e-05	0.000715004	0.000569733	MYL9/MMP2/ACTA2/TPM2/PDLIM7/ACTN1/CALD1/FHL3/SYNPO/BAG3/FHL2/PALLD/TPM1/CORO1C	14
CC	GO:0009897	external side of plasma membrane	19/332	417/19559	0.000101813	0.00117577	0.000936884	MFGE8/THY1/SDC1/CTSK/ITGA3/THBS1/ENG/ANTXR1/TGFBR2/ACKR3/CD276/CXCL12/CD248/MCAM/ANPEP/FOLR2/ITGA5/ADAM9/HEG1	19
CC	GO:0071437	invadopodium	4/332	16/19559	0.000126269	0.00141263	0.00112562	FSCN1/ITGA3/PDPN/PLAUR	4
CC	GO:0044853	plasma membrane raft	9/332	113/19559	0.000133338	0.00144652	0.00115262	CAVIN1/CAVIN3/EHD2/PLVAP/TGFBR2/CAV1/F2R/CORO1C/PTGIS	9
CC	GO:0030016	myofibril	13/332	227/19559	0.000142934	0.00150501	0.00119923	MYL9/MMP2/TPM2/PDLIM7/ACTN1/CALD1/FHL3/SYNPO/BAG3/FHL2/PALLD/TPM1/CORO1C	13
CC	GO:0030017	sarcomere	12/332	207/19559	0.000228866	0.00234097	0.00186535	MYL9/MMP2/TPM2/PDLIM7/ACTN1/FHL3/SYNPO/BAG3/FHL2/PALLD/TPM1/CORO1C	12
CC	GO:0031258	lamellipodium membrane	4/332	22/19559	0.000468287	0.00465685	0.0037107	ANTXR1/EPHA2/PLXND1/PDPN	4
CC	GO:0031256	leading edge membrane	10/332	175/19559	0.000839359	0.00812137	0.00647131	THY1/FAM107A/ANTXR1/EPHA2/PLXND1/LAMP5/PDPN/TPM1/ITGA5/CORO1C	10
CC	GO:0005884	actin filament	8/332	118/19559	0.000919478	0.00866245	0.00690245	DPYSL3/TPM2/PDLIM7/ACTN1/GNG12/PALLD/TPM1/PLS3	8
CC	GO:0005833	hemoglobin complex	3/332	12/19559	0.000951614	0.00873533	0.00696053	CYB5R3/HBB/HBA2	3
CC	GO:0030018	Z disc	8/332	128/19559	0.00155377	0.0139062	0.0110808	MYL9/PDLIM7/ACTN1/FHL3/SYNPO/BAG3/FHL2/PALLD	8
CC	GO:0005793	endoplasmic reticulum-Golgi intermediate compartment	8/332	130/19559	0.00171457	0.0149711	0.0119293	FN1/SERPINH1/LAMP5/GJB2/PLPP3/ANPEP/MAN1A1/CCDC115	8
CC	GO:0008305	integrin complex	4/332	31/19559	0.00178631	0.0152262	0.0121326	ITGB5/ITGA3/EMILIN1/ITGA5	4
CC	GO:0042383	sarcolemma	8/332	135/19559	0.00217449	0.018	0.0143428	BGN/COL6A1/COL6A2/ANXA2/COL6A3/CAV1/CORO1C/AQP1	8
CC	GO:0030175	filopodium	7/332	106/19559	0.00221229	0.018	0.0143428	FSCN1/ACTA2/SLC9A3R1/ITGA3/ANTXR1/DNALI1/PDPN	7
CC	GO:0030027	lamellipodium	10/332	201/19559	0.00236316	0.0188002	0.0149805	FSCN1/ACTA2/DPYSL3/ANTXR1/EPHA2/PLXND1/PDPN/PALLD/CORO1C/WASF1	10
CC	GO:0031674	I band	8/332	140/19559	0.00272623	0.0212172	0.0169064	MYL9/PDLIM7/ACTN1/FHL3/SYNPO/BAG3/FHL2/PALLD	8
CC	GO:0098636	protein complex involved in cell adhesion	4/332	36/19559	0.00312908	0.0238343	0.0189917	ITGB5/ITGA3/EMILIN1/ITGA5	4
CC	GO:0031527	filopodium membrane	3/332	18/19559	0.00327308	0.0244117	0.0194519	ITGA3/ANTXR1/PDPN	3
CC	GO:0072562	blood microparticle	8/332	148/19559	0.00382992	0.0279819	0.0222966	FN1/C1S/C1R/ENG/HBB/HBA2/F13A1/CFH	8
CC	GO:0030426	growth cone	9/332	184/19559	0.00429675	0.0307647	0.0245141	FSCN1/TIMP2/DPYSL3/THY1/ITGA3/BASP1/LRP1/LAMP5/PALLD	9
CC	GO:0071682	endocytic vesicle lumen	3/332	20/19559	0.00445949	0.0313038	0.0249437	SPARC/HBB/HBA2	3
CC	GO:0030427	site of polarized growth	9/332	191/19559	0.00546934	0.0376543	0.0300038	FSCN1/TIMP2/DPYSL3/THY1/ITGA3/BASP1/LRP1/LAMP5/PALLD	9
CC	GO:0032587	ruffle membrane	6/332	95/19559	0.0056115	0.0379041	0.0302029	FAM107A/EPHA2/PDPN/TPM1/ITGA5/CORO1C	6
CC	GO:0070160	tight junction	7/332	129/19559	0.00653302	0.0433115	0.0345117	MXRA8/GJA1/CLDN16/AMOTL2/EPHA2/SYNPO/PMP22	7
CC	GO:0034399	nuclear periphery	7/332	131/19559	0.00708992	0.046149	0.0367726	SPARC/VIM/LMNA/CLIC4/BASP1/ENC1/TGFB1I1	7
CC	GO:0045177	apical part of cell	15/332	433/19559	0.00743484	0.0473023	0.0376917	SLC34A2/FN1/SLC9A3R1/THY1/GJA1/CLIC4/CTSK/AMOTL2/LRP1/SLC16A1/PDGFRB/PDPN/SLC39A14/SLC16A3/AQP1	15
CC	GO:0031233	intrinsic component of external side of plasma membrane	3/332	24/19559	0.00753138	0.0473023	0.0376917	THY1/FOLR2/ADAM9	3

## Sheet: GO-MF
ONTOLOGY	ID	Description	GeneRatio	BgRatio	pvalue	p.adjust	qvalue	geneID	Count
MF	GO:0005201	extracellular matrix structural constituent	46/327	169/18352	1.30454e-41	6.04002e-39	4.83367e-39	COL1A1/SPARC/COL3A1/COL1A2/BGN/IGFBP7/COL6A1/COL6A2/FN1/LUM/AEBP1/MFGE8/CTHRC1/COL4A2/COL4A1/DCN/FBLN1/MFAP4/COL5A1/PCOLCE/MGP/THBS1/MXRA5/HSPG2/TGFBI/LTBP2/COL6A3/EFEMP2/EMILIN1/COL12A1/PXDN/THBS2/COL5A2/COMP/MFAP5/POSTN/FBLN5/FBLN2/EFEMP1/NID1/COL10A1/ECM1/TINAGL1/VCAN/LAMB1/COL8A2	46
MF	GO:0005518	collagen binding	22/327	70/18352	6.45423e-22	1.49415e-19	1.19573e-19	SPARC/COL6A1/COL6A2/FN1/LUM/AEBP1/SERPINH1/DCN/CTSK/ITGA3/PCOLCE/THBS1/TGFBI/SPARCL1/MRC2/ANTXR1/COMP/LOX/NID1/ADAM9/C1QTNF1/P3H4	22
MF	GO:0050840	extracellular matrix binding	17/327	57/18352	8.9036e-17	1.37412e-14	1.09967e-14	LGALS1/SPARC/BGN/ANXA2/DCN/ITGA3/THBS1/TGFBI/SPARCL1/GPC1/FBLN2/CD248/SMOC2/NID1/ADAM9/ECM1/TINAGL1	17
MF	GO:0019838	growth factor binding	23/327	136/18352	2.7983e-16	3.23904e-14	2.59211e-14	COL1A1/COL3A1/COL1A2/IGFBP7/COL6A1/IGFBP4/DUSP1/IGFBP5/HTRA1/IGFBP3/COL4A1/COL5A1/THBS1/LTBP2/ENG/PXDN/GPC1/TGFBR2/IGFBP6/PDGFRB/LRRC32/CRIM1/HTRA3	23
MF	GO:0005178	integrin binding	22/327	144/18352	1.14458e-14	1.05988e-12	8.48193e-13	COL3A1/FN1/TIMP2/MMP14/MFGE8/THY1/COL5A1/ITGB5/ITGA3/THBS1/ACTN1/TGFBI/EMILIN1/SFRP2/EGFL6/CXCL12/COMP/FBLN5/PLPP3/ITGA5/ADAM9/LAMB1	22
MF	GO:0030020	extracellular matrix structural constituent conferring tensile strength	13/327	41/18352	1.61939e-13	1.24963e-11	1.00004e-11	COL1A1/COL3A1/COL1A2/COL6A1/COL6A2/COL4A2/COL4A1/COL5A1/COL6A3/COL12A1/COL5A2/COL10A1/COL8A2	13
MF	GO:0005539	glycosaminoglycan binding	24/327	232/18352	4.43372e-12	2.93259e-10	2.34687e-10	BGN/FN1/DPYSL3/DCN/COL5A1/PCOLCE/THBS1/LTBP2/ENG/FSTL1/AAMP/SULF1/THBS2/TGFBR2/LXN/ANXA6/COMP/POSTN/SULF2/HAPLN3/SMOC2/CCDC80/CFH/VCAN	24
MF	GO:0048407	platelet-derived growth factor binding	7/327	11/18352	1.66063e-10	9.61091e-09	7.69135e-09	COL1A1/COL3A1/COL1A2/COL6A1/COL4A1/COL5A1/PDGFRB	7
MF	GO:0001968	fibronectin binding	9/327	27/18352	5.73409e-10	2.94987e-08	2.3607e-08	IGFBP5/IGFBP3/FBLN1/CTSK/ITGA3/THBS1/SFRP2/IGFBP6/CCDC80	9
MF	GO:0005520	insulin-like growth factor binding	8/327	29/18352	2.89011e-08	1.21648e-06	9.73512e-07	IGFBP7/IGFBP4/IGFBP5/HTRA1/IGFBP3/IGFBP6/CRIM1/HTRA3	8
MF	GO:0043236	laminin binding	8/327	29/18352	2.89011e-08	1.21648e-06	9.73512e-07	LGALS1/ITGA3/THBS1/GPC1/NID1/ADAM9/ECM1/TINAGL1	8
MF	GO:0043394	proteoglycan binding	8/327	36/18352	1.82781e-07	7.0523e-06	5.64377e-06	FN1/COL5A1/CTSK/THBS1/LRP1/COMP/NID1/CFH	8
MF	GO:1901681	sulfur compound binding	18/327	262/18352	1.17567e-06	4.18721e-05	3.35091e-05	FN1/DPYSL3/COL5A1/PCOLCE/THBS1/LTBP2/FSTL1/AAMP/THBS2/LRP1/LXN/ANXA6/COMP/POSTN/SMOC2/CHST15/CCDC80/CFH	18
MF	GO:0046332	SMAD binding	10/327	79/18352	1.36409e-06	4.51125e-05	3.61023e-05	COL3A1/COL1A2/FOS/JUN/RGCC/COL5A2/TGFBR2/PMEPA1/CREB3L1/TGFB1I1	10
MF	GO:0008201	heparin binding	14/327	169/18352	2.1029e-06	6.49094e-05	5.19452e-05	FN1/COL5A1/PCOLCE/THBS1/LTBP2/FSTL1/AAMP/THBS2/LXN/COMP/POSTN/SMOC2/CCDC80/CFH	14
MF	GO:0002020	protease binding	11/327	137/18352	3.49679e-05	0.000973698	0.000779224	COL1A1/COL3A1/COL1A2/FN1/ANXA2/TIMP2/ITGA3/SERPINE1/LRP1/COMP/ECM1	11
MF	GO:0030021	extracellular matrix structural constituent conferring compression resistance	5/327	22/18352	3.57513e-05	0.000973698	0.000779224	BGN/LUM/DCN/HSPG2/VCAN	5
MF	GO:0003779	actin binding	21/327	437/18352	4.07141e-05	0.00104726	0.000838092	FSCN1/TAGLN/CNN3/CNN2/TPM2/MARCKS/FAM107A/PDLIM7/ACTN1/CALD1/ANTXR1/FHL3/SYNPO/ANXA6/ENC1/PALLD/RAI14/TPM1/CORO1C/PLS3/WASF1	21
MF	GO:0031994	insulin-like growth factor I binding	4/327	13/18352	6.23152e-05	0.00151852	0.00121523	IGFBP4/IGFBP5/IGFBP3/IGFBP6	4
MF	GO:0061134	peptidase regulator activity	14/327	229/18352	6.58842e-05	0.00152522	0.00122059	PEBP1/FN1/SERPINH1/ANXA2/TIMP2/SERPINF1/FBLN1/PCOLCE/COL6A3/SFRP2/SERPINE1/LXN/CAV1/CRIM1	14
MF	GO:0019199	transmembrane receptor protein kinase activity	8/327	80/18352	8.8713e-05	0.00195591	0.00156526	ENG/EPHA2/TGFBR2/PDGFRB/EFEMP1/AXL/PDGFRL/CRIM1	8
MF	GO:0019955	cytokine binding	10/327	135/18352	0.00015495	0.003261	0.00260969	ZFP36/THBS1/ENG/PXDN/NBL1/TGFBR2/ACKR3/COMP/LRRC32/PDPN	10
MF	GO:0050431	transforming growth factor beta binding	4/327	23/18352	0.000670425	0.0127245	0.0101831	THBS1/ENG/TGFBR2/LRRC32	4
MF	GO:0070412	R-SMAD binding	4/327	23/18352	0.000670425	0.0127245	0.0101831	FOS/JUN/RGCC/PMEPA1	4
MF	GO:0016504	peptidase activator activity	5/327	40/18352	0.000687068	0.0127245	0.0101831	FN1/FBLN1/PCOLCE/SFRP2/CAV1	5
MF	GO:0004714	transmembrane receptor protein tyrosine kinase activity	6/327	61/18352	0.000744518	0.0132581	0.0106101	EPHA2/PDGFRB/EFEMP1/AXL/PDGFRL/CRIM1	6
MF	GO:0097493	structural molecule activity conferring elasticity	3/327	11/18352	0.000831714	0.0142624	0.0114138	EMILIN1/FBLN5/FBLN2	3
MF	GO:0036122	BMP binding	3/327	13/18352	0.00140398	0.0231026	0.0184884	ENG/NBL1/COMP	3
MF	GO:0001102	RNA polymerase II activating transcription factor binding	5/327	47/18352	0.00144703	0.0231026	0.0184884	FOS/JUN/BHLHE40/ID2/HEY2	5
MF	GO:0035497	cAMP response element binding	3/327	14/18352	0.00176343	0.0272156	0.0217799	JUN/CREB3L1/CREB3L4	3
MF	GO:0004867	serine-type endopeptidase inhibitor activity	7/327	98/18352	0.00185202	0.0276607	0.0221361	PEBP1/SERPINH1/ANXA2/SERPINF1/COL6A3/SERPINE1/CRIM1	7
MF	GO:0061135	endopeptidase regulator activity	10/327	192/18352	0.00239556	0.0346607	0.027738	PEBP1/SERPINH1/ANXA2/TIMP2/SERPINF1/COL6A3/SFRP2/SERPINE1/LXN/CRIM1	10
MF	GO:0043395	heparan sulfate proteoglycan binding	3/327	16/18352	0.00264229	0.0370722	0.0296678	LRP1/COMP/CFH	3
MF	GO:0001786	phosphatidylserine binding	5/327	58/18352	0.00368737	0.0496081	0.0397	ANXA2/MFGE8/THBS1/ANXA6/AXL	5
MF	GO:0098641	cadherin binding involved in cell-cell adhesion	3/327	18/18352	0.00375007	0.0496081	0.0397	CDC42EP1/ANXA2/CNN3	3

## Sheet: KEGG
ID	Description	GeneRatio	BgRatio	pvalue	p.adjust	qvalue	geneID	Count
hsa04512	ECM-receptor interaction	17/164	88/8105	1.23171e-12	2.68512e-10	2.23004e-10	1277/1278/1291/1292/2335/1284/1282/6382/3693/3675/7057/3339/1293/7058/1311/3678/3912	17
hsa04510	Focal adhesion	21/164	201/8105	5.08505e-10	5.5427e-08	4.60331e-08	1277/1278/10398/1291/1292/7791/2335/3725/1284/1282/3693/3675/7057/87/1293/7058/1311/5159/857/3678/3912	21
hsa05205	Proteoglycans in cancer	19/164	205/8105	2.63989e-08	1.91832e-06	1.5932e-06	1277/1278/2335/4060/4313/6382/1634/3693/7057/5328/3339/1026/7476/2817/6383/7481/5329/857/3678	19
hsa04151	PI3K-Akt signaling pathway	25/164	354/8105	3.71076e-08	2.02236e-06	1.67961e-06	1277/1278/1291/1292/2335/1284/1282/23566/8817/3693/3675/7057/1293/1026/7058/1969/55970/1311/90993/5159/3164/3678/148327/2149/3912	25
hsa04933	AGE-RAGE signaling pathway in diabetic complications	13/164	100/8105	9.16849e-08	3.99746e-06	3.31996e-06	1277/1281/1278/1958/2335/3725/4313/1284/1282/113026/5292/5054/7048	13
hsa04974	Protein digestion and absorption	13/164	103/8105	1.3096e-07	4.75821e-06	3.95177e-06	1277/1281/1278/1291/1292/1284/1282/1289/1293/1303/1290/1300/1296	13
hsa05165	Human papillomavirus infection	23/164	331/8105	1.8601e-07	5.79288e-06	4.81108e-06	1277/1278/1291/1292/2335/9368/1284/1282/3693/3675/7057/1293/1026/7058/7476/23493/1311/90993/5159/7481/3678/148327/3912	23
hsa05144	Malaria	9/164	50/8105	5.61788e-07	1.53087e-05	1.27141e-05	6382/7057/3043/7058/4035/3040/1311/6383/2995	9
hsa04926	Relaxin signaling pathway	13/164	129/8105	1.82743e-06	4.42644e-05	3.67623e-05	1277/1281/1278/2353/3725/4313/59/1284/1282/7048/55970/90993/148327	13
hsa04610	Complement and coagulation cascades	10/164	85/8105	7.41154e-06	0.000161572	0.000134188	716/715/5328/5054/730/5329/1675/2149/2162/3075	10
hsa04928	Parathyroid hormone synthesis, secretion and action	9/164	106/8105	0.000279822	0.00554556	0.00460568	10568/1958/2353/4323/9368/9935/1026/90993/148327	9
hsa05222	Small cell lung cancer	8/164	92/8105	0.000521178	0.00946806	0.00786338	2335/1284/1282/3675/4616/1026/1647/3912	8
hsa05146	Amoebiasis	8/164	102/8105	0.00103534	0.0173265	0.01439	1277/1281/1278/2335/1284/1282/87/3912	8
hsa04380	Osteoclast differentiation	9/164	128/8105	0.00111271	0.0173265	0.01439	3726/2353/3725/9021/2355/1513/7048/2354/2274	9
hsa04810	Regulation of actin cytoskeleton	12/164	218/8105	0.00152141	0.0221112	0.0183637	10398/2335/8817/3693/3675/87/55970/6387/5159/3678/2149/8936	12
hsa05418	Fluid shear stress and atherosclerosis	9/164	139/8105	0.00198048	0.0269841	0.0224107	1843/2353/3725/4313/6382/2817/6383/10365/857	9
hsa05031	Amphetamine addiction	6/164	69/8105	0.00262112	0.0323258	0.0268471	2353/3725/84152/2354/90993/148327	6
hsa04350	TGF-beta signaling pathway	7/164	94/8105	0.00286078	0.0323258	0.0268471	1634/7057/3397/3398/3399/4681/7048	7
hsa05224	Breast cancer	9/164	147/8105	0.00289972	0.0323258	0.0268471	2353/3725/8817/4616/1026/7476/1647/23493/7481	9
hsa05030	Cocaine addiction	5/164	49/8105	0.00296567	0.0323258	0.0268471	3725/84152/2354/90993/148327	5
hsa04115	p53 signaling pathway	6/164	73/8105	0.00348375	0.0359423	0.0298507	3486/7057/4616/1026/5054/1647	6
hsa04145	Phagosome	9/164	152/8105	0.00362721	0.0359423	0.0298507	715/3693/7057/9902/7058/7277/84617/1311/3678	9
